# Supplementary material for: Information normally considered task-irrelevant drives decision-making and affects premotor circuit recruitment
Source: Nat Commun. 2022 Apr 19;13:2134. doi: 10.1038/s41467-022-29807-2 (PMC9018678; doi:10.1038/s41467-022-29807-2)
Supplement: Supplementary file 4 — Source data [file 41467_2022_29807_MOESM4_ESM.xlsx]

## Sheet: Figure 1
b
Total Lever Press Graph
Day	All Mice
800ms1	446	194	303	237	309	273	563	560	214	380	221	304		Columns indicate individual mice unless noted
800ms2	287	307	229	228	409	180	407	204	313	207	187	241
800ms3	183	181	162	123	217	138	174	142	148	191	148	205
800ms4	101	206	156	116	302	201	155	165	116	138	138	137
800ms5	130	87	139	139	210	87	126	118	89	178	95	121
800ms6	166	186	246	117	203	167	147	121	92	123	140	162
1600ms1	292	294	624	228	814	1228	500	522	207	583	701	460
1600ms2	171	153	610	362	511	251	434	1025	302	208	538	280
1600ms3	123	199	293	315	331	351	238	492	180	228	346	277
1600ms4	157	208	209	288	305	188	233	233	351	188	150	393
1600ms5	244	171	236	261	172	214	217	218	227	144	285	257
1600ms6	108	166	183	221	228	175	192	230	191	124	261	193
1600ms7	193	149	230	191	201	203	144	259	166	144	318	178
1600ms8	123	156	188	166	166	220	143	287	118	131	201	180
c
%Presses Met Criteria Graph
Day	All Mice
800ms1	6.95067	5.15464	18.1518	13.0802	19.7411	21.978	10.8348	10.7143	28.5047	16.0526	27.1493	19.7368
800ms2	17.0732	16.9381	26.2009	14.0351	14.6699	33.3333	14.9877	29.902	19.1693	28.9855	32.6203	24.8963
800ms3	21.3115	24.3094	37.037	29.2683	27.6498	43.4783	34.4828	42.2535	40.5405	31.4136	40.5405	29.2683
800ms4	29.703	29.1262	38.4615	46.5517	20.1987	29.8508	39.3548	36.9697	51.7241	43.4783	43.4783	43.7956
800ms5	25.3846	40.2299	43.1655	35.9712	28.5714	70.1149	47.6191	51.6949	67.4157	34.2697	63.1579	49.5868
800ms6	25.9036	32.2581	20.3252	36.7521	29.5567	36.5269	41.4966	49.5868	65.2174	49.5935	42.8571	37.037
1600ms1	11.9863	15.6463	4.96795	11.8421	6.01966	4.88599	9.8	1.341	28.9855	10.2916	8.70186	13.0435
1600ms2	26.9006	29.4118	9.18033	8.01105	11.7417	23.9044	13.8249	5.56098	19.8676	28.8462	11.1524	21.4286
1600ms3	32.5203	28.1407	20.8191	9.52381	18.1269	17.094	25.2101	12.1951	33.3333	26.3158	17.341	21.6607
1600ms4	33.121	29.3269	28.7081	11.1111	19.6721	31.9149	25.7511	25.7511	17.094	31.9149	40	15.2672
1600ms5	15.5738	33.9181	25.4237	9.96169	34.8837	28.0374	27.6498	27.5229	26.4317	41.6667	21.0526	23.3463
1600ms6	40.7407	30.1205	32.7869	14.4796	26.3158	34.2857	31.25	26.087	31.4136	48.3871	22.9885	31.0881
1600ms7	27.9793	23.4899	22.1739	20.4188	29.8508	29.5567	41.6667	22.7799	36.1446	41.6667	18.8679	33.7079
1600ms8	27.6423	21.1538	24.4681	25.3012	36.1446	27.2727	41.958	19.8606	50.8475	45.8015	29.8508	33.3333
d
Press Duration Distribution
Bin Edge	CRF			800ms6			1600ms8
	MEAN	SD	N	MEAN	SD	N	MEAN	SD	N
100	0.148173	0.105598	12	0.0504814	0.0234492	12	0.0403859	0.0404826	12
200	0.152548	0.0921822	12	0.0719383	0.0412431	12	0.0303172	0.0178499	12
300	0.175381	0.111071	12	0.0838942	0.0336001	12	0.0296528	0.0164308	12
400	0.135077	0.0811558	12	0.0779369	0.0241071	12	0.0335665	0.0213367	12
500	0.0718843	0.0550993	12	0.0947367	0.0283182	12	0.0494405	0.0134753	12
600	0.0559844	0.0419144	12	0.0918748	0.028157	12	0.0426298	0.0144553	12
700	0.039134	0.0444451	12	0.0768046	0.0292326	12	0.0387665	0.0156627	12
800	0.0344567	0.0286173	12	0.0640707	0.0205017	12	0.0396502	0.0211148	12
900	0.0425685	0.0702012	12	0.0655283	0.0214337	12	0.0494643	0.0169906	12
1000	0.0173611	0.0168394	12	0.0544142	0.0205011	12	0.0485112	0.0261221	12
1100	0.015438	0.0231681	12	0.0547068	0.030829	12	0.0413655	0.0256539	12
1200	0.00699153	0.0133192	12	0.0392322	0.0206278	12	0.046379	0.0172163	12
1300	0.0146069	0.0181652	12	0.0322219	0.0157454	12	0.042046	0.0173895	12
1400	0.00905132	0.0148604	12	0.0253268	0.0197263	12	0.0426509	0.0130443	12
1500	0.00419021	0.0103909	12	0.0119585	0.00815609	12	0.0558108	0.0215921	12
1600	0.00486111	0.012542	12	0.0145892	0.0105543	12	0.0496674	0.0154049	12
1700	0.00696799	0.0111653	12	0.014378	0.00984767	12	0.0464378	0.0299366	12
1800	0.00763889	0.014847	12	0.0124585	0.00757464	12	0.0397436	0.027678	12
1900	0.00555556	0.0082061	12	0.00906804	0.00945566	12	0.0326369	0.0130655	12
2000	0	0	12	0.00723111	0.00811578	12	0.0353918	0.0137494	12
2100	0.00138889	0.00481125	12	0.00675751	0.00481732	12	0.0267243	0.0157405	12
2200	0.00138889	0.00481125	12	0.00585529	0.00716679	12	0.0226449	0.0139252	12
2300	0	0	12	0.00720696	0.00908163	12	0.0216827	0.0203508	12
2400	0.00555556	0.012975	12	0.000858538	0.00200741	12	0.0167421	0.0158154	12
2500	0.00766243	0.0130537	12	0.00287753	0.00433853	12	0.0140831	0.010672	12
2600	0.00138889	0.00481125	12	0.00231733	0.00373478	12	0.0109812	0.00566268	12
2700	0.00416667	0.00753778	12	0.00366739	0.00407237	12	0.00613926	0.00681486	12
2800	0.00138889	0.00481125	12	0.00131631	0.00332514	12	0.00491286	0.00536295	12
2900	0	0	12	0.00150103	0.00359457	12	0.00828694	0.00715546	12
3000	0	0	12	0.000950037	0.0022231	12	0.00632952	0.00874188	12
3100	0.0222458	0.0718893	12	0.00263212	0.00406898	12	0.0026433	0.00396584	12
3200	0	0	12	0.00145204	0.00367748	12	0.00339949	0.00639178	12
e
Median and IQR Duration Across Training
Day	Median													IQR
800ms1	235	235	350	430	370	420	350	370	540	380	440	530		320	270	577.5	322.5	485	440	280	310	505	367.5	577.5	425
800ms2	450	400	490	340	370	550	380	610	460	560	500	570		435	495	592.5	345	420	585	410	387.5	370	520	560	405
800ms3	420	450	665	550	480	700	625	730	690	595	660	620		557.5	532.5	540	520	555	700	570	490	725	490	760	430
800ms4	530	545	625	785	350	480	670	640	840	705	700	720		645	520	610	765	440	602.5	660	620	732.5	510	955	547.5
800ms5	520	680	740	610	475	1170	765	840	980	660	1140	790		520	895	617.5	682.5	670	1130	700	720	1022.5	510	1230	680
800ms6	525	520	485	590	460	590	685	790	1065	785	665	665		530	680	450	620	637.5	640	610	580	1115	750	750	460
1600ms1	760	685	730	850	535	490	485	390	1110	730	605	815		805	910	600	720	700	585	720	350	1117.5	680	640	850
1600ms2	830	1000	740	740	790	950	600	610	865	1185	770	1010		1292.5	1255	670	700	880	1067.5	820	580	960	1100	760	1005
1600ms3	930	850	1020	700	890	730	850	840	1190	890	945	1050		1620	1350	965	687.5	980	985	1155	750	1225	1215	760	932.5
1600ms4	860	1050	1140	710	920	1150	1025	900	1100	1345	800	1020		1590	1130	1015	730	1035	1055	1120	870	1175	1340	895	975
1600ms5	555	1090	1010	680	1120	1160	930	1205	1080	1345	940	1210		1075	1352.5	1065	765	1310	1090	1200	950	1087.5	1480	940	905
1600ms6	1295	1115	1190	950	1110	1260	1040	1205	990	1565	910	1240		2070	1070	1180	847.5	1090	1015	1295	810	1275	1015	1015	1152.5
1600ms7	920	1020	1030	1110	1210	1190	1145	1120	1285	1450	880	1340		1410	980	1020	805	1090	1140	2215	925	1030	1185	870	940
1600ms8	770	970	1095	1135	1325	1195	1370	1050	1615	1550	1180	1365		1542.5	935	945	1090	1240	865	1377.5	825	990	1015	1170	880
f	median and IQR duration within sessios
Cumulative Reward Number	800ms1 - Median												800ms1 - IQR												1600ms8 - Median												1600ms8 - IQR
5	250	210	230	400	200	415	280	290	410	315	290	555	320	210	407.5	320	190	310	247.5	260	375	230	340	335	1075	1100	1020	1110	760	1070	945	935	2160	1655	800	1355	1455	695	757.5	1007.5	850	475	800	700	1657.5	1140	760	990
10	250	265	500	535	300	390	300	340	685	290	385	390	300	270	655	640	347.5	295	212.5	270	390	327.5	180	370	1270	1185	1625	1050	1475	970	1670	1610	1780	1495	820	1230	1892.5	1225	1230	790	1460	990	797.5	937.5	1130	755	1015	1032.5
15	230		280	250	270	380	350	310	480	585	530	660	345		380	655	317.5	245	232.5	247.5	412.5	310	890	260	400	980	1090	1600	1520	1390	1180	1110	1675	1210	1370	1035	1940	975	800	1382.5	1130	542.5	1490	830	100	1050	1142.5	1060
20	220		425	440	320	480	330	445	430	470	770	490	272.5		735	297.5	422.5	312.5	280	270	522.5	585	992.5	427.5	840	730	1055	1470	2250	1075	2460	920	965	1510	1180	1365	1420	950	985	1270	462.5	870	370	1057.5	1225	1297.5	805	805
25	200		350	510	345	370	405	360	680	390	460	450	360		535	340	360	260	340	310	345	280	845	412.5	740	860	1020	1160	1055	1650	1380	980	1770	1860	1160	1410	1140	820	945	1095	970	1220	1167.5	852.5	300	1140	1175	500
30	230		610	415	450	840	405	550	485	460	1235	525	230		775	230	320	1320	280	350	410	550	1290	550	795	770	890	990	2040	1820	1880	915	1605	1930	1075	1590	980	920	1387.5	1437.5	737.5	800	1435	840	870	1080	1200	445
35			795		595	945	410	590	550	345	545	670			580		900	925	312.5	340	630	390	520	482.5			1430	1225	1930	1015	2260	1460	1730	1170	1935	1325			1067.5	980	1725	1100	1405	795	857.5	1000	935	885
40			490		460	1650	380	520	700	660	1320	440			452.5		620	1257.5	290	1095	760	475	1257.5	372.5			1340	1650	1745	1010	3110	1460	1680	2330	1230	1910			1652.5	1530	710	1120	1952.5	680	695	190	1100	70
45			310		1345	540	410	575	540	525	1240	520			647.5		1000	562.5	595	280	727.5	250	1680	782.5			1090		820	1560	1810	1690	1250	2200	1480	1450			677.5		1000	1442.5	1400	722.5	875	392.5	1570	1022.5
50			330		825	420	560	740	520	510	905	1120			680		1370	595	577.5	415	400	512.5	775	1415					1985	1970	1470	1210	1560	1395	1580	1295					310	890	1280	725	770	840	1157.5	755
55					450	3395	425	530	630	765	790	1155					1482.5	2650	470	492.5	1440	1390	1560	570					1790	1010	1930	1115	2240	1560	2025	1040					795	1082.5	1682.5	905	1815	390	470	775
i
Consecutive >2SE Presses
	Actual													shuffled
800ms1	4.8	2.15385	9.14286	4	10.4	28.5	4.42857	11.9	3.2	6.63636	25.3333	5.42857		4.81757	3.26465	3.47608	2.94684	3.98468	4.05767	3.31803	4.62479	3.46227	3.58596	3.51104	3.73517
800ms6	2.85714	3.83333	22	4.75	2.55556	4.5	6.5	12	2.2	4.6	5.4	1.66667		4.25245	5.38688	10.6813	3.01086	3.63902	3.053	3.06765	10.1223	3.93967	3.81924	2.77008	3.07946
1600ms1	4.2	10	2.57143	2.55556	10.4615	6.05405	7.25	5.9375	3	9.625	4.34483	4.57143		3.97103	3.36804	3.1381	2.72436	4.58674	3.1086	3.94218	3.19616	2.77102	2.84993	2.76912	3.0959
1600ms8	3.4	6	8	3.2	10.6667	6.375	4	12.2	3.75	5.25	2.09091	2.66667		2.95781	6.06067	3.28688	2.84521	6.05188	3.72249	3.14904	3.43662	3.07567	2.97086	2.70098	2.79858
j
# of >2SE Presses
	Actual													Shuffled
800ms1	10.5381	13.9175	20.7921	13.0802	16.5584	20.5128	16.3701	21.0714	7.109	18.9974	34.2466	12.171		10.6547	13.067	10.9241	12.1013	14.1169	13.956	13.242	12.2732	12.0569	13.1504	12.9452	12.1678
800ms6	11.4458	11.828	17.4797	15.3846	10.8374	15.6626	17.1233	9.09091	10.8696	18.0328	18.5714	8.64198		13.1928	13.4516	8.9187	9.11966	12.3251	11.7831	11.4863	9.2562	10.5543	11.1803	10.9786	9.14815
1600ms1	14.0411	13.2653	11.3782	9.64912	16.5848	18.1596	17.2	18.0422	8.21256	26.2436	17.8571	13.6957		11.9212	11.7347	9.94231	11.0263	10.301	12.3591	10.87	11.9635	10	12.1321	11.5743	10.5022
1600ms8	13.0081	10.8974	20.7447	9.03614	18.6747	22.7273	16.0839	20.9059	11.8644	15.2672	10.9453	8.33333		12.1382	10.7308	9.55851	7.62651	6.81325	11.4727	9.73427	7.27526	8.25424	4.81679	9.90547	6.86111

## Sheet: Figure 2
See Supplementary Tables for source data of LME Models in b, c, d, and e
f
Simple LME Built with only 800ms or only 1600ms data
n-back lever press	800			1600
	mean	sem	n	mean	sem	n
1	0.085118	0.00856	13979	0.088165	0.00624	25967
2	0.081201	0.00859	13979	0.069533	0.00627	25967
3	0.050805	0.00865	13979	0.051873	0.0063	25967
4	0.027285	0.008704	13979	0.042394	0.00632	25967
5	0.033979	0.008729	13979	0.021089	0.00634	25967
6	0.038212	0.00874	13979	0.023171	0.00635	25967
7	-0.0026	0.008811	13979	0.012828	0.00635	25967
8	0.006232	0.008856	13979	0.007047	0.00635	25967
9	0.033281	0.008861	13979	0.01794	0.00634	25967
10	0.016712	0.008867	13979	0.003722	0.00632	25967
g
	800			1600
Interaction between n-1 HE and:	mean	sem	n	mean	sem	n
n - 1	-0.032188	0.019693	13979	0.115763	0.0149889	26255
Mov. Avg.	-0.000894	0.0589627	13979	0.212	0.0400227	26255

## Sheet: Figure 3
Data in f, g can be found in Supplementary Table 3						Columns indicate individual mice unless noted
b
Total Lever Presses Across Days
Day	Sham									Lesion
800ms1	750	690	407	486	225	411	426	1104		297	1378	781	701	135	851	219	410	650	360
800ms2	217	366	213	383	312	154	290	450		528	418	318	488	264	611	111	181	340	249
800ms3	179	229	161	246	238	247	291	384		220	247	261	192	103	218	126	149	172	155
800ms4	143	178	168	163	216	188	179	194		219	293	271	152	160	139	110	162	128	140
800ms5	124	108	67	101	133	129	269	162		153	236	284	83	127	98	96	165	174	159
800ms6	98	134	94	117	143	116	198	134		163	212	213	130	116	94	93	141	146	112
1600ms1	337	191	152	522	287	842	314	438		623	499	545	169	135	176	326	398	453	479
1600ms2	225	240	163	389	230	204	396	190		947	398	463	305	417	220	233	250	282	295
1600ms3	189	173	120	328	214	200	416	282		343	249	242	187	272	150	293	250	234	334
1600ms4	196	189	146	192	194	161	352	229		703	215	219	163	171	141	142	168	242	191
1600ms5	203	234	159	247	168	165	258	146		269	249	227	199	168	116	196	219	192	188
1600ms6	177	173	157	180	171	196	269	130		193	203	182	167	186	137	196	174	240	157
1600ms7	128	135	205	193	134	154	175	140		280	196	240	134	276	217	136	168	258	173
c
%Presses That Met Criteria Across Days
Day	Sham								Lesion
800ms1	6.8	8.69565	14.9877	12.5514	9.33333	12.4088	14.0845	4.89131	20.5387	3.33817	7.68246	8.5592	45.1852	7.05053	26.9406	11.2195	9.23077	16.6667
800ms2	28.1106	16.3934	28.169	15.6658	14.7436	38.961	20.6897	13.3333	11.3636	14.3541	18.8679	12.2951	22.7273	10.1473	54.054	33.1492	17.6471	24.0964
800ms3	34.6369	26.2009	37.2671	24.7967	25.2101	24.2915	20.6186	15.625	27.2727	24.2915	22.9885	31.7708	58.2524	27.5229	48.4127	40.2685	34.8837	38.7097
800ms4	42.6573	33.7079	35.7143	36.8098	27.7778	31.9149	33.5196	30.9278	27.3973	20.4778	22.5092	39.4737	38.125	43.8849	53.6364	37.037	46.875	42.8571
800ms5	48.3871	55.5556	52.2388	59.4059	24.812	46.5116	22.3048	38.2716	39.8693	25.4237	21.1268	61.4458	47.2441	62.2449	50	29.0909	34.4828	37.7358
800ms6	61.2245	45.5224	40.4255	51.282	23.7762	51.7241	30.303	45.5224	37.4233	28.7736	27.23	46.1538	52.5862	63.8298	54.8387	42.5532	41.0959	53.5714
1600ms1	17.8041	22.5131	16.4474	7.08812	12.5435	6.7696	19.1083	13.6986	5.45746	9.61924	6.78899	17.7515	31.8518	34.6591	11.3497	13.3166	13.245	9.81211
1600ms2	26.6667	25	29.4478	15.4242	21.7391	29.4118	15.1515	31.5789	6.01901	15.0754	12.959	19.6721	11.5108	23.1818	14.1631	19.2	21.2766	14.9153
1600ms3	31.746	31.7919	27.5	17.0732	23.3645	30	14.4231	21.2766	17.4927	21.2851	23.1405	21.9251	18.75	40.6667	20.8191	22.4	25.641	16.1677
1600ms4	30.6122	30.6878	27.3973	31.25	19.5876	37.2671	17.0454	19.214	8.10811	23.7209	27.3973	25.7669	31.5789	42.5532	38.0282	29.7619	24.7934	21.9895
1600ms5	29.5567	25.641	28.3019	23.8866	18.4524	36.3636	23.2558	41.0959	22.3048	22.8916	21.5859	22.1105	36.3095	47.4138	9.69388	16.895	31.25	27.1277
1600ms6	33.8983	30.6358	34.3949	33.3333	16.9591	26.0204	22.3048	46.1538	31.6062	27.0936	28.5714	34.7305	30.6452	43.7956	11.7347	23.5632	25	30.5733
1600ms7	34.375	44.4444	29.2683	31.0881	22.3881	38.961	34.2857	42.8571	21.4286	30.6122	22.0833	35.8209	21.7391	27.6498	31.6177	23.2143	23.2558	25.4335
d
Press Duration Distribution (proportion)
Bin Edge	Sham-800ms1			Lesion 800ms1			sham-1600ms7			Lesion 1600ms7
	Mean	SD	N	Mean	SD	N	Mean	SD	N	Mean	SD	N
200	0.202273	0.0933101	8	0.238526	0.109036	10	0.0958667	0.0438869	8	0.0974798	0.0412792	10
400	0.360346	0.0745372	8	0.278852	0.0545831	10	0.0684099	0.0224974	8	0.0957396	0.0337434	10
600	0.234818	0.0426419	8	0.226937	0.0680708	10	0.0801509	0.0184615	8	0.100146	0.0264493	10
800	0.0981688	0.0346995	8	0.0999507	0.0446566	10	0.075558	0.0254847	8	0.0997551	0.0197129	10
1000	0.046513	0.0131932	8	0.0526754	0.0262833	10	0.0808422	0.0233728	8	0.0927815	0.0226691	10
1200	0.0219424	0.00829589	8	0.0353394	0.0206849	10	0.0954093	0.039379	8	0.0885629	0.0283304	10
1400	0.0152382	0.00893962	8	0.0193974	0.016633	10	0.0813855	0.0315211	8	0.0807315	0.0221919	10
1600	0.00430013	0.00343045	8	0.00976647	0.0128069	10	0.0748781	0.0238159	8	0.0824309	0.0303809	10
1800	0.00797381	0.00669969	8	0.00805347	0.012402	10	0.073364	0.0275485	8	0.068475	0.0323889	10
2000	0.00347924	0.00284351	8	0.00512444	0.00757598	10	0.0791085	0.0379472	8	0.0607258	0.0185555	10
2200	0.00124282	0.00167483	8	0.00430919	0.00853156	10	0.0508779	0.0152408	8	0.0338269	0.0117813	10
2400	0.00131646	0.00169711	8	0.00334226	0.00444544	10	0.0332	0.0123477	8	0.0262735	0.015852	10
2600	0.000984144	0.00115553	8	0.00464331	0.0115966	10	0.0263971	0.018561	8	0.0188623	0.015988	10
2800	0.000304136	0.000860227	8	0.00114156	0.00239808	10	0.0238704	0.0106332	8	0.0158929	0.0143354	10
3000	0	0	8	0.00149254	0.00471982	10	0.0147606	0.00647885	8	0.00876803	0.00695882	10
3200	0.000166667	0.000471404	8	0	0	10	0.0147749	0.0117451	8	0.00415556	0.00463942	10
e
Simple LMEs Sham vs Lesion
n-back press	Sham			Lesion			Sham-Shuffled			Lesion-Shuffled
	mean	sem	n	mean	sem	n	mean	sem	n	mean	sem	n
1	0.045434	0.006427	24318	0.104284	0.005523	32958	0.00474066	0.00640846	1000	0.00988764	0.0002534	1000
2	0.034688	0.006443	24318	0.048683	0.005566	32958	0.00477825	0.00640533	1000	0.00935467	0.0002416	1000
3	0.041198	0.00646	24318	0.054897	0.005574	32958	0.00519831	0.00640688	1000	0.00988304	0.0002444	1000
4	0.040395	0.006471	24318	0.017669	0.005585	32958	0.00446149	0.00640679	1000	0.00914713	0.0002524	1000
5	0.016319	0.006484	24318	0.030705	0.005586	32958	0.00519342	0.00640227	1000	0.00945985	0.0002486	1000
6	0.019401	0.006492	24318	0.030149	0.005591	32958	0.00471549	0.00640238	1000	0.00945691	0.0002476	1000
7	0.013582	0.006495	24318	0.008233	0.005606	32958	0.00474516	0.00640158	1000	0.00845651	0.0002541	1000
8	0.02032	0.006505	24318	0.016444	0.005612	32958	0.00492396	0.00640223	1000	0.00904538	0.0002544	1000
9	0.014012	0.006513	24318	0.013889	0.005627	32958	0.00528479	0.00640158	1000	0.00938014	0.0002428	1000
10	0.012968	0.006525	24318	0.034852	0.005616	32958	0.00475529	0.00640161	1000	0.00920724	0.0002507	1000

## Sheet: Figure 4
b
Onset Aligned Ca2+ Activity							a-c show data collapsed across days/mice
Time to Onset (s)	met			fail			a-c data are smoothed here for presentation purposes - stats conducted on raw data
	mean	SD	n	mean	SD	n	Sig Met/Fail Dif Perm test
-3	0.110817	1.10374	1874	0.147687	1.0496	9772
-2.95	0.112073	1.09235	1874	0.148101	1.03483	9772
-2.9	0.112853	1.087	1874	0.149219	1.02558	9772
-2.85	0.112131	1.08732	1874	0.150679	1.02124	9772
-2.8	0.110561	1.08975	1874	0.152669	1.01992	9772
-2.75	0.108809	1.09179	1874	0.154645	1.0198	9772
-2.7	0.107729	1.09168	1874	0.156516	1.02075	9772
-2.65	0.107763	1.0884	1874	0.158357	1.02248	9772
-2.6	0.108212	1.08346	1874	0.160242	1.02594	9772
-2.55	0.107476	1.07958	1874	0.162746	1.03019	9772
-2.5	0.105793	1.07875	1874	0.165779	1.03472	9772
-2.45	0.103942	1.08119	1874	0.168779	1.03944	9772	Y
-2.4	0.102556	1.08664	1874	0.171289	1.04407	9772	Y
-2.35	0.102706	1.09331	1874	0.173202	1.04797	9772	Y
-2.3	0.104327	1.09966	1874	0.174086	1.05105	9772	Y
-2.25	0.106886	1.10447	1874	0.174623	1.05343	9772
-2.2	0.108421	1.10652	1874	0.17476	1.05594	9772
-2.15	0.110026	1.10681	1874	0.174749	1.05886	9772
-2.1	0.114399	1.10605	1874	0.174541	1.06183	9772
-2.05	0.121821	1.10599	1874	0.174295	1.06429	9772
-2	0.132046	1.10745	1874	0.173954	1.06666	9772
-1.95	0.143809	1.11031	1874	0.173506	1.06936	9772
-1.9	0.153646	1.1134	1874	0.173122	1.07278	9772
-1.85	0.158937	1.11582	1874	0.1735	1.07661	9772
-1.8	0.159607	1.11831	1874	0.174374	1.08022	9772
-1.75	0.157461	1.12168	1874	0.175791	1.08341	9772
-1.7	0.157103	1.1259	1874	0.177443	1.08608	9772
-1.65	0.160641	1.12968	1874	0.179703	1.08884	9772
-1.6	0.16821	1.13408	1874	0.182329	1.09202	9772
-1.55	0.176185	1.13948	1874	0.184698	1.09607	9772
-1.5	0.181622	1.14635	1874	0.186811	1.10077	9772
-1.45	0.18057	1.15379	1874	0.188546	1.1059	9772
-1.4	0.175984	1.16007	1874	0.189835	1.11084	9772
-1.35	0.169377	1.16476	1874	0.190939	1.11622	9772
-1.3	0.164578	1.16807	1874	0.192357	1.12149	9772
-1.25	0.162291	1.16953	1874	0.193902	1.1256	9772
-1.2	0.162801	1.16922	1874	0.195843	1.12821	9772
-1.15	0.164141	1.16866	1874	0.197737	1.12992	9772
-1.1	0.164804	1.16877	1874	0.200391	1.1316	9772
-1.05	0.164019	1.16936	1874	0.203523	1.13325	9772
-1	0.164282	1.16995	1874	0.207507	1.13448	9772
-0.95	0.168246	1.17041	1874	0.211711	1.13527	9772
-0.9	0.176487	1.17039	1874	0.215732	1.13596	9772
-0.85	0.188252	1.17067	1874	0.219541	1.13689	9772
-0.8	0.200331	1.17165	1874	0.222836	1.13873	9772
-0.75	0.209984	1.17349	1874	0.226316	1.14118	9772
-0.7	0.216667	1.17654	1874	0.230239	1.14371	9772
-0.65	0.220985	1.17972	1874	0.234506	1.14631	9772
-0.6	0.224781	1.18231	1874	0.238681	1.14963	9772
-0.55	0.229965	1.18276	1874	0.242854	1.15339	9772
-0.5	0.235741	1.18061	1874	0.246709	1.15716	9772
-0.45	0.240674	1.17733	1874	0.250008	1.16026	9772
-0.4	0.244539	1.17543	1874	0.252879	1.16264	9772
-0.35	0.248915	1.17484	1874	0.255729	1.16425	9772
-0.3	0.255392	1.17411	1874	0.259063	1.16521	9772
-0.25	0.264522	1.17237	1874	0.263346	1.16554	9772
-0.2	0.274574	1.16867	1874	0.269279	1.16529	9772
-0.15	0.283874	1.16371	1874	0.276056	1.1643	9772
-0.1	0.29132	1.15883	1874	0.282448	1.16274	9772
-0.05	0.295483	1.1546	1874	0.287318	1.16082	9772
0	0.297687	1.15167	1874	0.289673	1.15894	9772
0.05	0.298348	1.14934	1874	0.289177	1.15674	9772
0.1	0.298588	1.14616	1874	0.28552	1.15382	9772
0.15	0.29826	1.14174	1874	0.278886	1.14982	9772
0.2	0.296335	1.13626	1874	0.270048	1.14513	9772
0.25	0.290937	1.13105	1874	0.260059	1.14036	9772
0.3	0.282039	1.12439	1874	0.249799	1.13644	9772
0.35	0.270152	1.11533	1874	0.23962	1.13356	9772
0.4	0.257219	1.10464	1874	0.229797	1.13139	9772
0.45	0.24488	1.09391	1874	0.220283	1.12943	9772
0.5	0.233848	1.08639	1874	0.21092	1.12821	9772
0.55	0.222245	1.08475	1874	0.202243	1.12755	9772
0.6	0.209134	1.08829	1874	0.194229	1.12803	9772
0.65	0.194672	1.09377	1874	0.187215	1.13014	9772
0.7	0.179765	1.0977	1874	0.181252	1.13356	9772
0.75	0.165071	1.09767	1874	0.176346	1.13803	9772
0.8	0.150097	1.09565	1874	0.172457	1.14304	9772
0.85	0.134988	1.09333	1874	0.169526	1.1482	9772
0.9	0.120169	1.09126	1874	0.166899	1.15307	9772
0.95	0.106051	1.09102	1874	0.163856	1.1581	9772
1	0.0939804	1.09294	1874	0.16042	1.16379	9772	Y
1.05	0.0845179	1.09693	1874	0.156868	1.17037	9772	Y
1.1	0.0774229	1.10271	1874	0.153451	1.17672	9772	Y
1.15	0.0719634	1.11028	1874	0.150522	1.18236	9772	Y
1.2	0.0673078	1.11838	1874	0.148873	1.18687	9772
1.25	0.0626438	1.12589	1874	0.148542	1.19063	9772	Y
1.3	0.0580505	1.13127	1874	0.148964	1.19392	9772	Y
1.35	0.0545419	1.13461	1874	0.148948	1.19729	9772	Y
1.4	0.0527806	1.13754	1874	0.148767	1.20012	9772	Y
1.45	0.0527406	1.14303	1874	0.14853	1.20501	9772	Y
1.5	0.0536343	1.15274	1874	0.148674	1.21269	9772	Y
1.55	0.054861	1.16706	1874	0.149276	1.2243	9772	Y
1.6	0.0559615	1.18512	1874	0.150263	1.23975	9772	Y
c
Duration aligned Ca2+ activity
% of Press	met			fail
	mean	SD	n	mean	SD	n	Sig Met/Fail Dif Perm test
5	0.296416	1.21749	1874	0.308512	1.29177	8822
10	0.291594	1.16625	1874	0.306226	1.25518	8822			(fail n's are smaller due to need for at least 2 samples for interpolation)
15	0.271295	1.14404	1874	0.308042	1.24724	8822
20	0.232587	1.13145	1874	0.312623	1.24855	8822	Y
25	0.197146	1.12679	1874	0.312627	1.24773	8822	Y
30	0.168301	1.12026	1874	0.30584	1.24941	8822	Y
35	0.137277	1.11708	1874	0.295147	1.25276	8822	Y
40	0.110594	1.12274	1874	0.284162	1.25318	8822	Y
45	0.104581	1.1236	1874	0.275039	1.2495	8822	Y
50	0.0965037	1.12336	1874	0.264794	1.24718	8822	Y
55	0.0782239	1.13279	1874	0.252515	1.24589	8822	Y
60	0.0621237	1.1529	1874	0.242965	1.24286	8822	Y
65	0.0489339	1.17107	1874	0.239541	1.24196	8822	Y
70	0.0479698	1.18386	1874	0.237145	1.24085	8822	Y
75	0.0566808	1.19086	1874	0.23166	1.23813	8822	Y
80	0.0589476	1.20103	1874	0.224159	1.23584	8822	Y
85	0.053387	1.20727	1874	0.216728	1.23561	8822	Y
90	0.0502263	1.20335	1874	0.209889	1.23352	8822	Y
95	0.0635402	1.20959	1874	0.205531	1.2375	8822	Y
100	0.0796069	1.25158	1874	0.204102	1.26677	8822	Y
d
Offset Aligned Ca2+ Activity	met			fail			sig.
Time to Offset (s)	mean	SD	n	mean	SD	n	Sig Met/Fail Dif Perm test
-1.6	0.120737	1.15652	1874	0.22016	1.16291	9772	Y
-1.55	0.124415	1.14476	1874	0.221344	1.14923	9772	Y
-1.5	0.127186	1.137	1874	0.222254	1.14097	9772	Y
-1.45	0.12857	1.13222	1874	0.222917	1.13714	9772	Y
-1.4	0.128914	1.12985	1874	0.223262	1.13634	9772	Y
-1.35	0.12933	1.12956	1874	0.223692	1.13612	9772	Y
-1.3	0.129165	1.13129	1874	0.225056	1.13625	9772	Y
-1.25	0.128718	1.13456	1874	0.227722	1.13633	9772	Y
-1.2	0.127098	1.13925	1874	0.231752	1.13719	9772	Y
-1.15	0.123791	1.14526	1874	0.236174	1.13844	9772	Y
-1.1	0.119582	1.15246	1874	0.240717	1.13964	9772	Y
-1.05	0.115849	1.15985	1874	0.244784	1.14043	9772	Y
-1	0.111788	1.16703	1874	0.247502	1.14085	9772	Y
-0.95	0.106642	1.17268	1874	0.249227	1.14123	9772	Y
-0.9	0.0996869	1.1762	1874	0.250221	1.14139	9772	Y
-0.85	0.0921266	1.17715	1874	0.251053	1.14173	9772	Y
-0.8	0.0861399	1.17694	1874	0.251485	1.1428	9772	Y
-0.75	0.080966	1.17596	1874	0.251896	1.1446	9772	Y
-0.7	0.0772054	1.17564	1874	0.251904	1.147	9772	Y
-0.65	0.073923	1.1758	1874	0.251513	1.14931	9772	Y
-0.6	0.0711546	1.17675	1874	0.250435	1.15152	9772	Y
-0.55	0.0695407	1.17804	1874	0.249105	1.15328	9772	Y
-0.5	0.0686104	1.17968	1874	0.2475	1.15541	9772	Y
-0.45	0.067638	1.1823	1874	0.245159	1.15799	9772	Y
-0.4	0.0659337	1.1865	1874	0.241781	1.16023	9772	Y
-0.35	0.0646297	1.19114	1874	0.237518	1.16064	9772	Y
-0.3	0.0649215	1.19486	1874	0.232537	1.15881	9772	Y
-0.25	0.0672573	1.19569	1874	0.226936	1.15493	9772	Y
-0.2	0.0720872	1.19339	1874	0.220679	1.15002	9772	Y
-0.15	0.0793803	1.18824	1874	0.214465	1.14499	9772	Y
-0.1	0.0898897	1.18334	1874	0.209007	1.1409	9772	Y
-0.05	0.104955	1.18198	1874	0.205093	1.13862	9772	Y
0	0.125451	1.18609	1874	0.202762	1.13866	9772	Y
0.05	0.150565	1.19639	1874	0.202527	1.14149	9772
0.1	0.177532	1.21183	1874	0.204032	1.14664	9772
0.15	0.203175	1.23012	1874	0.206231	1.15288	9772
0.2	0.225972	1.24923	1874	0.208583	1.1594	9772
0.25	0.245442	1.26666	1874	0.210122	1.16611	9772
0.3	0.261719	1.28148	1874	0.210786	1.17303	9772
0.35	0.274055	1.29514	1874	0.210496	1.17991	9772	Y
0.4	0.281988	1.30789	1874	0.209496	1.18639	9772	Y
0.45	0.285136	1.32041	1874	0.208021	1.19228	9772	Y
0.5	0.285001	1.33288	1874	0.206525	1.19782	9772	Y
0.55	0.2827	1.34485	1874	0.204443	1.20248	9772
0.6	0.279227	1.35507	1874	0.201447	1.20581	9772
0.65	0.275193	1.36316	1874	0.197697	1.20729	9772
0.7	0.271172	1.36947	1874	0.192388	1.20784	9772
0.75	0.268118	1.3745	1874	0.185781	1.20871	9772
0.8	0.264654	1.3808	1874	0.17858	1.20941	9772	Y
0.85	0.259279	1.38705	1874	0.171363	1.20925	9772	Y
0.9	0.249293	1.39308	1874	0.164998	1.20792	9772	Y
0.95	0.235645	1.39836	1874	0.15977	1.20539	9772	Y
1	0.221327	1.40234	1874	0.155257	1.20258	9772
1.05	0.209952	1.40518	1874	0.15106	1.19992	9772
1.1	0.202556	1.40576	1874	0.146632	1.19807	9772
1.15	0.199049	1.40462	1874	0.141827	1.1964	9772
1.2	0.196545	1.40109	1874	0.137525	1.19458	9772
1.25	0.192805	1.39648	1874	0.134296	1.19171	9772
1.3	0.187483	1.39139	1874	0.132037	1.18879	9772
1.35	0.17903	1.38856	1874	0.130367	1.1862	9772
1.4	0.167752	1.38633	1874	0.128662	1.18504	9772
1.45	0.154051	1.383	1874	0.127222	1.18575	9772
1.5	0.138952	1.37691	1874	0.126399	1.18731	9772
1.55	0.123588	1.36921	1874	0.126546	1.18918	9772
1.6	0.109636	1.36223	1874	0.127525	1.19065	9772
1.65	0.0970128	1.35687	1874	0.129275	1.1916	9772
1.7	0.0861776	1.35272	1874	0.131111	1.19258	9772
1.75	0.0776825	1.34956	1874	0.132906	1.19426	9772
1.8	0.0691794	1.34688	1874	0.134285	1.19636	9772
1.85	0.0607606	1.34429	1874	0.135825	1.19895	9772	Y
1.9	0.0509033	1.3411	1874	0.138173	1.20214	9772	Y
1.95	0.0404884	1.33788	1874	0.141283	1.20589	9772	Y
2	0.0288956	1.33484	1874	0.145133	1.20954	9772	Y
2.05	0.0178573	1.33138	1874	0.149033	1.21275	9772	Y
2.1	0.00852698	1.32734	1874	0.152599	1.21489	9772	Y
2.15	0.00170312	1.32322	1874	0.155367	1.21626	9772	Y
2.2	-0.00334576	1.32088	1874	0.157307	1.21645	9772	Y
2.25	-0.00867378	1.32045	1874	0.158609	1.21569	9772	Y
2.3	-0.0155719	1.32219	1874	0.159409	1.21439	9772	Y
2.35	-0.0243965	1.32567	1874	0.159917	1.21362	9772	Y
2.4	-0.0343355	1.33048	1874	0.160592	1.21359	9772	Y
2.45	-0.0442278	1.33485	1874	0.161644	1.21445	9772	Y
2.5	-0.0531759	1.33695	1874	0.162709	1.21565	9772	Y
2.55	-0.061706	1.33706	1874	0.163496	1.21679	9772	Y
2.6	-0.0698015	1.33663	1874	0.163158	1.21738	9772	Y
2.65	-0.0759809	1.33794	1874	0.161814	1.21735	9772	Y
2.7	-0.0801192	1.34038	1874	0.160104	1.21746	9772	Y
2.75	-0.0833285	1.34394	1874	0.158867	1.21764	9772	Y
2.8	-0.087981	1.34726	1874	0.158637	1.21819	9772	Y
2.85	-0.0954388	1.34896	1874	0.159719	1.21852	9772	Y
2.9	-0.105662	1.3497	1874	0.161619	1.21858	9772	Y
2.95	-0.11619	1.35019	1874	0.163921	1.2182	9772	Y
3	-0.124842	1.3501	1874	0.165918	1.21763	9772	Y
3.05	-0.130401	1.3483	1874	0.167361	1.21723	9772	Y
3.1	-0.13275	1.34503	1874	0.168492	1.2179	9772	Y
3.15	-0.133203	1.34392	1874	0.169588	1.21976	9772	Y
3.2	-0.132258	1.34684	1874	0.171033	1.22274	9772	Y
3.25	-0.1318	1.35258	1874	0.172556	1.22611	9772	Y
3.3	-0.133676	1.36017	1874	0.17357	1.22974	9772	Y
3.35	-0.138214	1.36844	1874	0.173826	1.23325	9772	Y
3.4	-0.145188	1.37684	1874	0.174354	1.2359	9772	Y
3.45	-0.153993	1.38529	1874	0.174724	1.23805	9772	Y
3.5	-0.162822	1.39349	1874	0.175798	1.23921	9772	Y
3.55	-0.172191	1.40072	1874	0.176842	1.23992	9772	Y
3.6	-0.182414	1.40804	1874	0.177294	1.24026	9772	Y
3.65	-0.193666	1.4149	1874	0.176513	1.24019	9772	Y
3.7	-0.205005	1.42035	1874	0.175094	1.24036	9772	Y
3.75	-0.214681	1.42395	1874	0.173386	1.24175	9772	Y
3.8	-0.221947	1.42497	1874	0.172169	1.24424	9772	Y
3.85	-0.226387	1.4232	1874	0.171947	1.24745	9772	Y
3.9	-0.228264	1.42042	1874	0.172103	1.25014	9772	Y
3.95	-0.228719	1.4165	1874	0.172483	1.25175	9772	Y
4	-0.229914	1.4121	1874	0.172527	1.2528	9772	Y
4.05	-0.231633	1.40979	1874	0.172909	1.25324	9772	Y
4.1	-0.233972	1.41112	1874	0.173488	1.25318	9772	Y
4.15	-0.237563	1.4159	1874	0.173971	1.25207	9772	Y
4.2	-0.243298	1.42214	1874	0.174429	1.25068	9772	Y
4.25	-0.251316	1.42688	1874	0.174612	1.25031	9772	Y
4.3	-0.260019	1.42938	1874	0.174862	1.25164	9772	Y
4.35	-0.267238	1.42991	1874	0.175281	1.2538	9772	Y
4.4	-0.271357	1.43007	1874	0.17552	1.25588	9772	Y
4.45	-0.272771	1.43106	1874	0.175822	1.25753	9772	Y
4.5	-0.271892	1.43204	1874	0.175171	1.25862	9772	Y
4.55	-0.27044	1.43395	1874	0.173798	1.2601	9772	Y
4.6	-0.269803	1.43788	1874	0.172089	1.26158	9772	Y
4.65	-0.271698	1.44269	1874	0.170452	1.26295	9772	Y
4.7	-0.276946	1.44841	1874	0.168862	1.26401	9772	Y
4.75	-0.285186	1.45359	1874	0.167201	1.26481	9772	Y
4.8	-0.294054	1.45759	1874	0.166002	1.26549	9772	Y
4.85	-0.30146	1.46223	1874	0.165411	1.26845	9772	Y
4.9	-0.306486	1.46784	1874	0.165586	1.27392	9772	Y
4.95	-0.309092	1.47531	1874	0.16617	1.2833	9772	Y
5	-0.310046	1.48525	1874	0.167144	1.29689	9772	Y
e
Onset Duration to Activity Relationship (LME to predict activity from current (n0) /prior (n-x) durations )
	Actual			Shuffled
n-back press	mean	sem	n	mean	sem	n	Sig Actual/Shuffled perm test
0	-0.000396348	0.000180135	11430	2.88e-05	6.18e-06	1000	Y
1	0.000662178	0.000180517	11430	7.35e-05	6.05e-06	1000	Y
2	0.000606475	0.000181821	11430	5.27e-05	6.15e-06	1000	Y
3	9.50434e-05	0.000182453	11430	4.68e-05	5.84e-06	1000
4	0.000218004	0.000183013	11430	5.13e-05	6.08e-06	1000
5	4.3671e-05	0.000182927	11430	4.15e-05	5.92e-06	1000
6	0.000152675	0.000183549	11430	4.62e-05	6.19e-06	1000
f
During Press Duration to Activity Relationship (LME to predict activity from current (n0) /prior (n-x) durations )
	Actual			Shuffled
n-back press	mean	sem	n	mean	sem	n	Sig Actual/Shuffled perm test
0	-0.00186	0.000224	6808	2.63e-05	7.77e-06	1000	Y
1	0.00171	0.000225	6808	0.000111	7.49e-06	1000	Y
2	0.00045	0.000229	6808	7.74e-05	7.85e-06	1000
3	-0.000232	0.000228	6808	5.19e-05	7.36e-06	1000
4	0.00048	0.000227	6808	8.11e-05	7.39e-06	1000
5	-4.55e-06	0.000226	6808	6.01e-05	7.77e-06	1000
6	0.00026	0.000226	6808	6.14e-05	7.66e-06	1000
g
Offset Duration to Activity Relationship (LME to predict activity from current (n0) /prior (n-x) durations )
n-back press	Actual			Shuffled
	mean	sem	n	mean	sem	n	Sig Actual/Shuffled perm test
0	-6.39e-06	0.000187	11430	9.34e-05	6.21e-06	1000
1	0.001121	0.000187	11430	0.000135	6.33e-06	1000	Y
2	0.000345	0.000189	11430	0.000106	6.38e-06	1000
3	0.000265	0.000189	11430	9.91e-05	6.26e-06	1000
4	0.000279	0.00019	11430	0.000119	6.43e-06	1000
5	9.45e-05	0.00019	11430	8.63e-05	6.31e-06	1000
6	0.000313	0.000191	11430	0.0001	6.4e-06	1000

## Sheet: Figure 5
							a-c show data collapsed across days/mice
							a-c data are smoothed here for presentation purposes - stats conducted on raw data
b
Onset Aligned Ca2+ Activity
	Met			Fail
Time to Onset (s)	mean	sem	n	mean	sem	n	Sig Met/Fail Dif Perm test
-3	0.14341	1.36323	2191	0.0784299	1.25549	10187
-2.95	0.142809	1.35257	2191	0.0789391	1.24318	10187
-2.9	0.142441	1.34562	2191	0.0793664	1.23387	10187
-2.85	0.142368	1.3425	2191	0.0801585	1.22828	10187
-2.8	0.143286	1.34053	2191	0.0814597	1.22682	10187
-2.75	0.143261	1.33754	2191	0.0831186	1.22885	10187
-2.7	0.143412	1.33299	2191	0.0851004	1.23344	10187
-2.65	0.143973	1.32794	2191	0.0866228	1.23854	10187
-2.6	0.145756	1.32528	2191	0.0871817	1.24362	10187
-2.55	0.148676	1.32793	2191	0.0868948	1.24785	10187
-2.5	0.153943	1.33566	2191	0.0860695	1.25087	10187	Y
-2.45	0.16155	1.34661	2191	0.085745	1.25291	10187	Y
-2.4	0.171442	1.35689	2191	0.0863561	1.25508	10187	Y
-2.35	0.182757	1.36494	2191	0.088374	1.25775	10187	Y
-2.3	0.194211	1.37101	2191	0.091538	1.26174	10187	Y
-2.25	0.205485	1.37679	2191	0.0950803	1.26678	10187	Y
-2.2	0.216003	1.38315	2191	0.0982432	1.27286	10187	Y
-2.15	0.224872	1.39154	2191	0.100529	1.28004	10187	Y
-2.1	0.232099	1.40232	2191	0.101666	1.28739	10187	Y
-2.05	0.237418	1.4145	2191	0.10242	1.29367	10187	Y
-2	0.241136	1.42606	2191	0.103678	1.29714	10187	Y
-1.95	0.244815	1.43504	2191	0.106039	1.29891	10187	Y
-1.9	0.250188	1.44106	2191	0.109728	1.30012	10187	Y
-1.85	0.258222	1.44335	2191	0.114345	1.3021	10187	Y
-1.8	0.266818	1.44449	2191	0.119315	1.30457	10187	Y
-1.75	0.274235	1.44488	2191	0.123775	1.30718	10187	Y
-1.7	0.280108	1.44514	2191	0.12739	1.31037	10187	Y
-1.65	0.28397	1.44606	2191	0.130197	1.31439	10187	Y
-1.6	0.287411	1.44811	2191	0.132176	1.31927	10187	Y
-1.55	0.291659	1.45063	2191	0.133255	1.32461	10187	Y
-1.5	0.295756	1.4536	2191	0.133887	1.33002	10187	Y
-1.45	0.29983	1.45781	2191	0.133735	1.33488	10187	Y
-1.4	0.303863	1.46456	2191	0.133103	1.33899	10187	Y
-1.35	0.307484	1.47263	2191	0.13201	1.34163	10187	Y
-1.3	0.311626	1.47965	2191	0.130411	1.34316	10187	Y
-1.25	0.315951	1.48508	2191	0.128529	1.34404	10187	Y
-1.2	0.320547	1.48885	2191	0.126299	1.34452	10187	Y
-1.15	0.325676	1.49103	2191	0.124036	1.34476	10187	Y
-1.1	0.332303	1.49115	2191	0.121512	1.34544	10187	Y
-1.05	0.34117	1.4906	2191	0.119593	1.34697	10187	Y
-1	0.352542	1.49012	2191	0.118503	1.34964	10187	Y
-0.95	0.366224	1.49019	2191	0.118705	1.35367	10187	Y
-0.9	0.382386	1.49173	2191	0.119912	1.35883	10187	Y
-0.85	0.401554	1.49516	2191	0.12148	1.36462	10187	Y
-0.8	0.42255	1.50069	2191	0.123436	1.36983	10187	Y
-0.75	0.442715	1.50729	2191	0.125638	1.37407	10187	Y
-0.7	0.461075	1.51515	2191	0.128357	1.37784	10187	Y
-0.65	0.477101	1.52483	2191	0.131606	1.38139	10187	Y
-0.6	0.489436	1.53734	2191	0.135457	1.38583	10187	Y
-0.55	0.498064	1.5541	2191	0.139452	1.39144	10187	Y
-0.5	0.50171	1.57352	2191	0.142603	1.39745	10187	Y
-0.45	0.500789	1.59231	2191	0.143401	1.40237	10187	Y
-0.4	0.495924	1.60799	2191	0.140963	1.40482	10187	Y
-0.35	0.488831	1.61953	2191	0.134313	1.4049	10187	Y
-0.3	0.479959	1.62806	2191	0.122168	1.40409	10187	Y
-0.25	0.468839	1.63549	2191	0.104972	1.40421	10187	Y
-0.2	0.455097	1.64228	2191	0.0845043	1.40629	10187	Y
-0.15	0.441425	1.6474	2191	0.0645948	1.40906	10187	Y
-0.1	0.430196	1.64861	2191	0.0485331	1.41001	10187	Y
-0.05	0.423086	1.64357	2191	0.0390256	1.40753	10187	Y
0	0.419193	1.63489	2191	0.0357397	1.4021	10187	Y
0.05	0.416805	1.62761	2191	0.0355263	1.39595	10187	Y
0.1	0.413819	1.62439	2191	0.0344969	1.3912	10187	Y
0.15	0.407678	1.62644	2191	0.0306713	1.3886	10187	Y
0.2	0.39772	1.63141	2191	0.0241218	1.38853	10187	Y
0.25	0.385568	1.63805	2191	0.0155235	1.39072	10187	Y
0.3	0.371855	1.64602	2191	0.00598841	1.39522	10187	Y
0.35	0.357285	1.65538	2191	-0.00354944	1.40103	10187	Y
0.4	0.342408	1.66559	2191	-0.0123503	1.40706	10187	Y
0.45	0.327608	1.67542	2191	-0.0197142	1.41231	10187	Y
0.5	0.314098	1.68557	2191	-0.0257067	1.41637	10187	Y
0.55	0.300737	1.69686	2191	-0.0302258	1.42036	10187	Y
0.6	0.287357	1.70913	2191	-0.0333499	1.42505	10187	Y
0.65	0.273637	1.72145	2191	-0.0352348	1.43016	10187	Y
0.7	0.259915	1.73202	2191	-0.035711	1.43528	10187	Y
0.75	0.247415	1.73947	2191	-0.0349834	1.43978	10187	Y
0.8	0.236037	1.74474	2191	-0.0327749	1.44355	10187	Y
0.85	0.225556	1.74908	2191	-0.0291208	1.44691	10187	Y
0.9	0.215808	1.75364	2191	-0.0240643	1.44882	10187	Y
0.95	0.206603	1.75884	2191	-0.0173986	1.44929	10187	Y
1	0.197868	1.76409	2191	-0.00944665	1.44905	10187	Y
1.05	0.189683	1.76868	2191	-0.000772425	1.44919	10187	Y
1.1	0.182822	1.77291	2191	0.00814729	1.45031	10187	Y
1.15	0.176557	1.77675	2191	0.0162991	1.45259	10187	Y
1.2	0.170303	1.78041	2191	0.023384	1.45535	10187	Y
1.25	0.163366	1.78399	2191	0.0293052	1.45854	10187	Y
1.3	0.1576	1.7876	2191	0.0344687	1.46115	10187	Y
1.35	0.153646	1.79125	2191	0.0396	1.46246	10187	Y
1.4	0.151702	1.79449	2191	0.0451947	1.46225	10187	Y
1.45	0.151236	1.79876	2191	0.0508088	1.4635	10187	Y
1.5	0.152066	1.80325	2191	0.056176	1.46646	10187	Y
1.55	0.153836	1.80818	2191	0.0606024	1.4719	10187	Y
1.6	0.155777	1.81378	2191	0.0637768	1.47982	10187	Y
c
Duration aligned Ca2+ activity
% of Press	met			fail
	mean	sem	n	mean	sem	n	Sig Met/Fail Dif Perm test
5	0.401152	1.66715	2191	0.0535315	1.49787	9233	Y
10	0.39838	1.64508	2191	0.0638087	1.47358	9233	Y		(fail n's are smaller due to need for at least 2 samples for interpolation)
15	0.384559	1.65527	2191	0.0700897	1.46339	9233	Y
20	0.358487	1.68482	2191	0.0676085	1.45902	9233	Y
25	0.328439	1.71319	2191	0.0612046	1.45716	9233	Y
30	0.299235	1.73139	2191	0.0547574	1.45986	9233	Y
35	0.26488	1.74067	2191	0.0461984	1.46331	9233	Y
40	0.227802	1.7485	2191	0.0353486	1.46434	9233	Y
45	0.200159	1.76469	2191	0.0250567	1.46471	9233	Y
50	0.182175	1.77297	2191	0.0159601	1.46715	9233	Y
55	0.167541	1.76678	2191	0.00832505	1.47215	9233	Y
60	0.153943	1.75225	2191	0.0011107	1.47456	9233	Y
65	0.143474	1.74372	2191	-0.00784258	1.47377	9233	Y
70	0.140546	1.74244	2191	-0.0152788	1.47299	9233	Y
75	0.149051	1.7514	2191	-0.0189383	1.47199	9233	Y
80	0.162801	1.76315	2191	-0.0205277	1.46635	9233	Y
85	0.172143	1.73726	2191	-0.0226356	1.45273	9233	Y
90	0.166142	1.63858	2191	-0.0240222	1.43111	9233	Y
95	0.142618	1.5116	2191	-0.0217345	1.41631	9233	Y
100	0.119569	1.4592	2191	-0.016904	1.42699	9233	Y
d
Offset Aligned Ca2+ Activity
Time to Offset (s)	Met			Fail
	mean	sem	n	mean	sem	n	Sig Met/Fail Dif Perm test
-1.6	0.273825	1.79403	2191	0.133037	1.38437	10187	Y
-1.55	0.2665	1.78603	2191	0.132102	1.37302	10187	Y
-1.5	0.257371	1.77782	2191	0.130596	1.3654	10187	Y
-1.45	0.247047	1.77013	2191	0.128404	1.36188	10187	Y
-1.4	0.234917	1.76251	2191	0.125802	1.36218	10187	Y
-1.35	0.222009	1.75557	2191	0.122993	1.36554	10187	Y
-1.3	0.208765	1.75088	2191	0.12062	1.37172	10187	Y
-1.25	0.197767	1.74778	2191	0.118669	1.37905	10187	Y
-1.2	0.190446	1.74667	2191	0.117515	1.38704	10187
-1.15	0.186687	1.74727	2191	0.116489	1.39467	10187
-1.1	0.185289	1.74776	2191	0.115831	1.40182	10187
-1.05	0.184142	1.74825	2191	0.114707	1.40736	10187
-1	0.182033	1.74814	2191	0.112673	1.4107	10187
-0.95	0.179111	1.74751	2191	0.109525	1.41199	10187
-0.9	0.176246	1.74768	2191	0.10533	1.41208	10187
-0.85	0.174154	1.7512	2191	0.0995887	1.41279	10187	Y
-0.8	0.173074	1.75874	2191	0.0922233	1.41477	10187	Y
-0.75	0.172725	1.76808	2191	0.082883	1.41753	10187	Y
-0.7	0.172994	1.77659	2191	0.0719312	1.4199	10187	Y
-0.65	0.173563	1.78349	2191	0.059871	1.42087	10187	Y
-0.6	0.173207	1.78624	2191	0.0471607	1.42028	10187	Y
-0.55	0.172789	1.78374	2191	0.0347289	1.4188	10187	Y
-0.5	0.173263	1.77502	2191	0.0227517	1.4172	10187	Y
-0.45	0.175009	1.76072	2191	0.0113711	1.41715	10187	Y
-0.4	0.176441	1.74079	2191	0.000992964	1.41791	10187	Y
-0.35	0.176322	1.71155	2191	-0.00778071	1.41719	10187	Y
-0.3	0.173371	1.66941	2191	-0.0145914	1.41206	10187	Y
-0.25	0.167052	1.61281	2191	-0.0190118	1.4012	10187	Y
-0.2	0.156686	1.54611	2191	-0.021325	1.385	10187	Y
-0.15	0.14528	1.47981	2191	-0.0218577	1.36685	10187	Y
-0.1	0.135411	1.42646	2191	-0.020456	1.35097	10187	Y
-0.05	0.130248	1.39597	2191	-0.0163371	1.3412	10187	Y
0	0.132291	1.38992	2191	-0.00916197	1.33793	10187	Y
0.05	0.142256	1.40214	2191	0.000869645	1.34036	10187	Y
0.1	0.156893	1.42735	2191	0.012488	1.348	10187	Y
0.15	0.173643	1.46025	2191	0.0243323	1.3604	10187	Y
0.2	0.190216	1.49727	2191	0.0356237	1.37605	10187	Y
0.25	0.204895	1.53587	2191	0.0463253	1.39352	10187	Y
0.3	0.216042	1.57298	2191	0.0561151	1.41144	10187	Y
0.35	0.222611	1.60719	2191	0.0647018	1.42841	10187	Y
0.4	0.225907	1.63729	2191	0.0713001	1.44315	10187	Y
0.45	0.225258	1.66463	2191	0.0754521	1.45522	10187	Y
0.5	0.221641	1.69162	2191	0.0770789	1.46454	10187	Y
0.55	0.21528	1.71714	2191	0.075652	1.4713	10187	Y
0.6	0.206432	1.7397	2191	0.0716061	1.47623	10187	Y
0.65	0.195508	1.75907	2191	0.0658657	1.48001	10187	Y
0.7	0.182441	1.77401	2191	0.0598165	1.48205	10187	Y
0.75	0.168672	1.78305	2191	0.0548261	1.48275	10187	Y
0.8	0.154699	1.78607	2191	0.0512088	1.48282	10187	Y
0.85	0.141224	1.78408	2191	0.0482988	1.48264	10187	Y
0.9	0.12699	1.78088	2191	0.0456159	1.48213	10187
0.95	0.113446	1.77905	2191	0.0429149	1.48107	10187
1	0.100256	1.77925	2191	0.0408445	1.47912	10187
1.05	0.0888197	1.78083	2191	0.0398649	1.47612	10187
1.1	0.0798642	1.78211	2191	0.040616	1.47268	10187
1.15	0.0731709	1.78115	2191	0.0424593	1.46926	10187
1.2	0.0676965	1.77874	2191	0.044935	1.46659	10187
1.25	0.0617106	1.77513	2191	0.0469595	1.46435	10187
1.3	0.0540873	1.77086	2191	0.0484302	1.46331	10187
1.35	0.0450674	1.76666	2191	0.0495427	1.46356	10187
1.4	0.0349536	1.76302	2191	0.0507003	1.46456	10187
1.45	0.0248337	1.76097	2191	0.0524364	1.46535	10187
1.5	0.0147806	1.76265	2191	0.0548518	1.46523	10187
1.55	0.00542311	1.76715	2191	0.0579591	1.46406	10187
1.6	-0.00318767	1.77346	2191	0.0614041	1.46211	10187
1.65	-0.0101895	1.77899	2191	0.0651892	1.45992	10187
1.7	-0.0153467	1.78168	2191	0.0690554	1.45817	10187	Y
1.75	-0.0184455	1.7811	2191	0.0724542	1.4576	10187	Y
1.8	-0.0217742	1.77779	2191	0.0753937	1.45769	10187	Y
1.85	-0.0272678	1.77246	2191	0.0769763	1.45785	10187	Y
1.9	-0.0361446	1.76546	2191	0.0775892	1.45785	10187	Y
1.95	-0.0479291	1.75805	2191	0.0774557	1.45751	10187	Y
2	-0.0608799	1.75233	2191	0.0774569	1.45702	10187	Y
2.05	-0.072734	1.7498	2191	0.078393	1.45617	10187	Y
2.1	-0.0822821	1.74944	2191	0.0801787	1.45466	10187	Y
2.15	-0.0900903	1.74905	2191	0.0822175	1.45252	10187	Y
2.2	-0.0963459	1.74596	2191	0.0835505	1.45026	10187	Y
2.25	-0.102434	1.73862	2191	0.0838155	1.44844	10187	Y
2.3	-0.108127	1.72904	2191	0.0830078	1.44774	10187	Y
2.35	-0.113931	1.71954	2191	0.0818886	1.44766	10187	Y
2.4	-0.119095	1.71147	2191	0.0810699	1.44761	10187	Y
2.45	-0.123011	1.70429	2191	0.0804353	1.44699	10187	Y
2.5	-0.126677	1.69778	2191	0.0799606	1.44541	10187	Y
2.55	-0.129507	1.69211	2191	0.0793872	1.44391	10187	Y
2.6	-0.132023	1.68827	2191	0.0788001	1.44285	10187	Y
2.65	-0.134394	1.6862	2191	0.0779093	1.44303	10187	Y
2.7	-0.136864	1.68541	2191	0.0769337	1.44451	10187	Y
2.75	-0.138714	1.68517	2191	0.0758457	1.44677	10187	Y
2.8	-0.139914	1.68563	2191	0.0751174	1.44943	10187	Y
2.85	-0.141528	1.6872	2191	0.0745685	1.45206	10187	Y
2.9	-0.144277	1.69057	2191	0.0740425	1.45365	10187	Y
2.95	-0.149676	1.69447	2191	0.073754	1.45422	10187	Y
3	-0.15767	1.69675	2191	0.0738917	1.45402	10187	Y
3.05	-0.167706	1.69769	2191	0.0741124	1.45385	10187	Y
3.1	-0.178286	1.69629	2191	0.0736657	1.4543	10187	Y
3.15	-0.186842	1.69344	2191	0.0728351	1.45548	10187	Y
3.2	-0.193465	1.68941	2191	0.0716991	1.45674	10187	Y
3.25	-0.198538	1.68526	2191	0.0704534	1.45764	10187	Y
3.3	-0.203318	1.68168	2191	0.0695346	1.45765	10187	Y
3.35	-0.207319	1.67861	2191	0.0688118	1.45673	10187	Y
3.4	-0.210518	1.67646	2191	0.068038	1.45523	10187	Y
3.45	-0.212013	1.67426	2191	0.0669753	1.45369	10187	Y
3.5	-0.212493	1.67177	2191	0.0654123	1.4529	10187	Y
3.55	-0.213682	1.66877	2191	0.0635262	1.45324	10187	Y
3.6	-0.217016	1.66539	2191	0.0614313	1.45454	10187	Y
3.65	-0.223263	1.66133	2191	0.0594303	1.45609	10187	Y
3.7	-0.230895	1.65782	2191	0.0577824	1.4571	10187	Y
3.75	-0.239253	1.65557	2191	0.0567635	1.45749	10187	Y
3.8	-0.245534	1.65395	2191	0.0563666	1.45725	10187	Y
3.85	-0.249878	1.65223	2191	0.0565716	1.45688	10187	Y
3.9	-0.252843	1.6502	2191	0.0572443	1.45703	10187	Y
3.95	-0.255353	1.64955	2191	0.057783	1.45807	10187	Y
4	-0.258846	1.65007	2191	0.0576621	1.45991	10187	Y
4.05	-0.263113	1.65284	2191	0.0560953	1.46211	10187	Y
4.1	-0.266787	1.65732	2191	0.0532973	1.46398	10187	Y
4.15	-0.269724	1.66288	2191	0.0500768	1.46542	10187	Y
4.2	-0.271704	1.66822	2191	0.0468946	1.46629	10187	Y
4.25	-0.273167	1.67251	2191	0.0444125	1.46692	10187	Y
4.3	-0.274729	1.67541	2191	0.0425022	1.46772	10187	Y
4.35	-0.276791	1.67685	2191	0.0405351	1.46906	10187	Y
4.4	-0.280922	1.67877	2191	0.0382606	1.47078	10187	Y
4.45	-0.287714	1.68243	2191	0.0359043	1.47255	10187	Y
4.5	-0.295361	1.68792	2191	0.0335872	1.47387	10187	Y
4.55	-0.303218	1.69362	2191	0.03168	1.47449	10187	Y
4.6	-0.310029	1.6986	2191	0.0306804	1.47408	10187	Y
4.65	-0.314366	1.70344	2191	0.0305688	1.47328	10187	Y
4.7	-0.317652	1.70772	2191	0.0314733	1.47313	10187	Y
4.75	-0.320753	1.71057	2191	0.0328889	1.47429	10187	Y
4.8	-0.322922	1.71063	2191	0.0342064	1.47699	10187	Y
4.85	-0.323808	1.71119	2191	0.0350893	1.48237	10187	Y
4.9	-0.32319	1.71344	2191	0.0353954	1.48914	10187	Y
4.95	-0.321768	1.71837	2191	0.0352725	1.49728	10187	Y
5	-0.320281	1.72594	2191	0.0349686	1.50689	10187	Y
e
Onset Duration to Activity Relationship (LME to predict activity from current (n0) /prior (n-x) durations )
n-back press	Actual			Shuffled			Sig Actual/Shuffled perm test
	mean	sem	n	mean	sem	n
0	0.000782	0.000205	12114	7.96e-05	6.6e-06	1000	Y
1	0.001185	0.000205	12114	8.41e-05	6.63e-06	1000	Y
2	0.000163	0.000206	12114	6.42e-05	6.68e-06	1000
3	8.5e-05	0.000207	12114	7.52e-05	6.52e-06	1000
4	-0.000187	0.000208	12114	6.59e-05	7.03e-06	1000
5	-7.55e-05	0.000208	12114	5.33e-05	6.9e-06	1000
6	-6.2e-05	0.000209	12114	5.92e-05	6.61e-06	1000
f
During Press Duration to Activity Relationship (LME to predict activity from current (n0) /prior (n-x) durations )
n-back press	Actual			Shuffled
	mean	sem	n	mean	sem	n	Sig Actual/Shuffled perm test
0	5.97e-05	0.000229	12114	7.98e-05	7.46e-06	1000
1	0.00109	0.000229	12114	9.15e-05	7.5e-06	1000	Y
2	0.000195	0.00023	12114	9.46e-05	7.47e-06	1000
3	0.000216	0.000231	12114	8.94e-05	7.65e-06	1000
4	0.00032	0.000231	12114	8.7e-05	7.76e-06	1000
5	9.96e-05	0.000232	12114	7.08e-05	7.76e-06	1000
6	-5.85e-05	0.000232	12114	7.49e-05	7.12e-06	1000
g
Offset Duration to Activity Relationship (LME to predict activity from current (n0) /prior (n-x) durations )
n-back press	Actual			Shuffled
	mean	sem	n	mean	sem	n	Sig Actual/Shuffled perm test
0	-0.00498	0.000625	12114	-8.95e-05	1.99e-05	1000
1	0.003548	0.000627	12114	-6.98e-05	2.05e-05	1000	Y
2	0.000873	0.00063	12114	-5.14e-05	2.1e-05	1000
3	0.000654	0.000633	12114	8.05e-05	7.63e-06	1000
4	-0.000866	0.000635	12114	8.65e-05	7.76e-06	1000
5	-0.00033	0.000636	12114	6.85e-05	7.65e-06	1000
6	-4.77e-05	0.000637	12114	8.47e-05	7.77e-06	1000

## Sheet: Figure 6
Data in f, g can be found in Supplementary Table 6					Columns represent individual mice unless noted otherwise
b
Total Lever Presses Across Days
Day	Sham								Lesion
800ms1	734	1134	161	299	168	111	526	318	563	1035	649	207	254	160	244	304
800ms2	436	254	95	87	241	97	357	157	231	226	421	134	224	100	215	181
800ms3	440	177	94	108	131	114	254	124	329	289	188	222	129	140	275	133
800ms4	365	178	178	114	176	272	153	226	172	392	185	162	110	117	165	139
800ms5	204	111	109	115	145	204	239	109	134	215	165	205	111	148	198	105
800ms6	202	133	91	98	131	109	218	130	137	220	157	182	76	124	117	159
1600ms1	418	659	485	514	221	551	312	646	628	610	597	727	269	404	353	471
1600ms2	280	391	329	296	139	309	209	234	236	175	342	417	199	415	165	177
1600ms3	173	203	278	195	193	378	413	150	175	181	293	305	265	307	166	266
1600ms4	232	188	222	163	180	513	376	209	135	135	329	249	199	385	216	196
1600ms5	220	219	186	136	166	471	369	214	144	129	319	233	222	342	232	246
1600ms6	260	260	157	170	245	243	275	214	173	246	286	197	88	348	200	202
c
%Presses Met Criteria Across Days
Day	Sham								Lesion
800ms1	8.17439	5.29101	37.8882	15.3846	14.2857	54.955	9.88593	18.8679	8.17051	5.7971	9.24499	28.9855	14.1732	38.125	22.1312	19.7368
800ms2	13.7615	23.6221	63.1579	41.3793	16.5975	61.8557	13.4454	38.8535	20.7792	26.5487	14.2518	44.7761	18.75	60	27.907	33.1492
800ms3	13.6364	33.8983	63.8298	48.1482	31.2977	52.6316	23.6221	48.3871	18.2371	20.7613	31.9149	27.027	31.7829	42.8571	21.8182	45.1128
800ms4	16.4384	33.7079	33.7079	53.5088	31.25	22.4265	39.2157	26.5487	34.8837	15.3061	32.4324	37.037	33.6364	51.282	36.9697	43.1655
800ms5	29.4118	54.054	55.0459	52.1739	42.069	29.902	25.523	55.0459	44.7761	27.907	36.9697	29.2683	36.9369	40.5405	30.8081	58.0952
800ms6	29.703	45.1128	65.9341	61.2245	42.7481	55.9633	27.5229	46.1538	38.6861	27.2727	38.8535	32.967	56.5789	48.3871	51.282	37.7358
1600ms1	14.3541	9.1047	12.3711	7.7821	20.362	10.8893	18.9103	8.04954	9.07643	9.83606	10.0503	8.2531	13.0112	14.8515	16.9972	12.3142
1600ms2	21.4286	15.3453	17.6292	16.8919	28.777	19.4175	28.7081	25.641	19.0678	29.1429	15.4971	14.3885	21.608	9.15663	36.9697	32.7684
1600ms3	21.3873	26.1084	21.5827	19.4872	31.0881	15.873	14.5279	40	32.5714	18.232	16.7235	19.6721	12.8302	19.8697	36.1446	22.5564
1600ms4	18.1034	23.9362	24.3243	17.7914	21.1111	11.6959	11.1702	28.7081	21.4815	27.4074	17.3252	24.498	14.5729	15.5844	27.7778	26.5306
1600ms5	27.2727	24.2009	32.7957	22.7941	28.3133	12.7388	13.0081	28.0374	26.3889	8.52713	18.8088	25.7511	11.7117	17.5439	26.2931	17.0732
1600ms6	20.7692	23.0769	38.8535	22.3529	17.551	20.9876	16	21.9626	24.2775	13.8211	19.9301	30.9645	17.0454	16.6667	26.5	19.802
d
Press Duration Distribution (proportions)
Bin Edge	Sham-800ms1			Lesion 800ms1			sham-1600ms6			Lesion 1600ms6
	MEAN	SD	N	MEAN	SD	N	MEAN	SD	N	MEAN	SD	N
200	0.22266	0.16271	8	0.268109	0.268109	8	0.103822	0.0379574	8	0.121141	0.0438852	8
400	0.229558	0.0635772	8	0.205745	0.205745	8	0.117753	0.0620354	8	0.0804524	0.0320623	8
600	0.221505	0.0924815	8	0.217701	0.217701	8	0.104911	0.044796	8	0.0981555	0.0300517	8
800	0.12133	0.0452525	8	0.12566	0.12566	8	0.111901	0.0315385	8	0.109914	0.0212297	8
1000	0.0631276	0.0231273	8	0.077146	0.077146	8	0.0955337	0.0254654	8	0.108455	0.0259004	8
1200	0.0387911	0.0174916	8	0.0446087	0.0446087	8	0.0944978	0.0276417	8	0.108373	0.0350399	8
1400	0.0408006	0.0536723	8	0.0199848	0.0199848	8	0.0762624	0.0300449	8	0.0873403	0.0267249	8
1600	0.0167466	0.0210925	8	0.0165449	0.0165449	8	0.0688659	0.0230934	8	0.0751531	0.0226005	8
1800	0.00985549	0.0104983	8	0.00983245	0.00983245	8	0.0520854	0.0135529	8	0.0590818	0.0140477	8
2000	0.0101731	0.0159605	8	0.00555272	0.00555272	8	0.0388768	0.0156312	8	0.0476479	0.0210333	8
2200	0.00649689	0.0106444	8	0.00319056	0.00319056	8	0.0360157	0.014088	8	0.0330418	0.0162458	8
2400	0.00517618	0.0126574	8	0.00158228	0.00158228	8	0.0289937	0.0183315	8	0.0194298	0.0109245	8
2600	0.00348011	0.00694177	8	0.000791139	0.000791139	8	0.0226534	0.00972207	8	0.0128092	0.00905393	8
2800	0.00454622	0.00943986	8	0.000603865	0.000603865	8	0.0120643	0.0134726	8	0.0148239	0.0133893	8
3000	0	0	8	0.000512295	0.000512295	8	0.00829293	0.00627514	8	0.00532938	0.00442872	8
3200	0.0015625	0.00441942	8	0.00123355	0.00123355	8	0.00821257	0.00754355	8	0.00229274	0.00253854	8
e
Simple LMEs Sham Vs Lesion
n-back	Sham			Lesion			Sham-Shuffled			Lesion-Shuffled
	Mean	SEM	n	Mean0	SEM	n	Mean	SEM	n	Mean	SEM	n
1	0.08524	0.006556	23470	0.056156	0.00658329	23308	0.00699338	0.000244732	1000	0.00715202	0.000242675	1000
2	0.057551	0.006605	23470	0.062089	0.00661447	23308	0.00672257	0.000244607	1000	0.00713628	0.000258124	1000
3	0.025519	0.006626	23470	0.047003	0.0066473	23308	0.00688232	0.000253569	1000	0.00692478	0.00024606	1000
4	0.021382	0.006641	23470	0.031543	0.00666721	23308	0.0068568	0.000253431	1000	0.00703935	0.000248469	1000
5	0.030067	0.006635	23470	0.040818	0.00668514	23308	0.00740188	0.000246858	1000	0.00671065	0.000242961	1000
6	0.028045	0.006654	23470	0.017363	0.00670452	23308	0.00693513	0.000253858	1000	0.00706159	0.000251442	1000
7	0.019526	0.006664	23470	0.021177	0.00670624	23308	0.00674159	0.000247192	1000	0.00728373	0.000263442	1000
8	0.02156	0.006677	23470	0.022166	0.00672772	23308	0.0070402	0.000242114	1000	0.00689851	0.000244613	1000
9	0.010378	0.006684	23470	0.025459	0.00672747	23308	0.00672944	0.000244916	1000	0.00701738	0.000243931	1000
10	0.020788	0.006673	23470	0.026015	0.00674579	23308	0.00674254	0.000244123	1000	0.00650197	0.000255241	1000

## Sheet: Figure 7
								columns indicate individual mice, unless noted otherwise
c
ArchT Slice Verification (excitability, Freq in Hz)
Current (pA)	590 ON		590 OFF
0	0	0	0	0	(columns in c are cells)
20	0	0	0	6.66667
40	0	0	8	16
60	0	1.33333	14	22.6667
80	7	6.66667	18	28
100	11	9.33333	22	30.6667
120	13	12	26	33.3333
d
%Presses Met Criteria for Pre Onset Inhibition
day	tdTomato							ArchT
1	9.7561	12.5926	27.2727	30	41.1765	60.9195		38.4615	26.2376	5.12821	16.7785	27.2727
2	22.9839	7.78267	16.1157	17.1598	58.8235	25		20.5776	15.0307	16.6667	30.2632	32.8767
3	31.5789	11.1111	20.3488	23.1183	45.8015	24.183		47.2441	18.3333	29.5238	15.4762	15.3846
4	22.3214	7.6655	5.17647	25.9615	40.9639	24.0741		13.2231	14.5714	12.6263	6.21469	28.866
5	16.8889	4.66472	7.10382	21.875	28.3019	5.26316		16.7568	13.961	16.2896	28.0255	21.0526
6	26.601	8.70445	8.1761	23.1405	41.0959	18.0952		13.834	30.3371	10.4348	28.5714	16.3793
e
Main effect of light on press duration for Pre Onset Inhibition
	tdTomato			ArchT
	Mean	SEM	N	Mean	SEM	N
	-34.632	96.661	3901	60.363	80.362	2746
f
N-1 duration interaction with light - Pre Onset Inhibition
	tdTomato			ArchT
	Mean	SEM	N	Mean	SEM	N
	-0.0162479	0.0293838	3901	-0.10712	0.0329397	2746
g
%Presses Met Criteria for During Press Inhibition
	tdTomato							ArchT
1	30.9859	21.4286	19.3182	20.2128	25	25.5319		17.2414	0	35.9223	2.18579	4
2	64.4068	25	8.49421	27.3333	50.6024	16.0714		11.1111	3.75	7.5067	10.3976	9.41559
3	30.1205	30.1507	23.5577	65.2174	43.6893	26.2887		66.6667	7.16981	14.8419	14.8789	14.652
4	20.5128	14.0719	19.6721	33.1288	16.4234	26.1538		13.6986	25.8242	12.1654	30.4124	19.4444
5	14.218	17.0732	9.14077	56.6038	29.1339	46.0177		8.47458	19.9336	17.2414	36.3636	25.9887
6	27.2727	33.1492	14.9052	49.1228	24.3697	50.4854		12.9032	16.0606	14.8148	22.9508	33.0882
h
Main effect of light on press duration for During Press Inhibition
Inhibition on Press:	tdTomato			ArchT
	Mean	SEM	N	Mean	SEM	N
n0	-15.6034	69.3182	5646	77.1513	49.9449	6141
n - 1	45.2344	65.8853	5646	64.5467	47.0497	6141
i
N-1 duration interaction with light - During Press Inhibition
Inhibition on Press:	tdTomato			ArchT
	Mean	SEM	N	Mean	SEM	N
n0	0.000386839	0.038046	5646	-0.11474	0.034301	6157
n-1	0.026363	0.038324	5646	-0.09696	0.036888	6157
j
%Presses Met Criteria for Post Offset Inhibition
	tdTomato							ArchT
1	2.08333	7.32265	4.46344	27.2251	10.0516	10.4418		4.03727	4.61538	6.47619	6.87023	5.76369
2	3.50319	8.68902	6.65845	20	7.64192	8.84354		12.7388	2.77778	14.7583	7.77096	17.3913
3	5.30035	18.241	11.7949	21.2	20.8	19.5946		27.1493	6.09319	34.4828	19.2926	21.7391
4	3.75	15.5738	11.8687	15.8088	46.875	8.88889		24.2424	7.31707	17.1533	12.9151	23.4483
5	3.9627	14.4118	8.33333	18.9873	30	32.2034		24.5902	13.2812	28.4884	20.7101	17.3554
6	4.89511	13.0719	10.9223	11.9048	28.5714	30.6452		35.503	17.757	28.8462	18.4	8
k
Main effect of light on press duration for Post Offset Inhibition
	tdTomato			ArchT
	Mean	SEM	N	Mean	SEM	N
	-49.8798	56.1801	11440	133.353	71.9841	6921
l
N-1 duration interaction with light - Post Offset Inhibition
	tdTomato			ArchT
	Mean	SEM	N	Mean	SEM	N
	0.009169	0.025539	11440	-0.03475	0.031942	6921

## Sheet: Supplementary Figure 1
										columns are individual mice.
d										Total n = 11 (1 mouse from behavior excluded due to not consuming enough food during devaluation exposure).
Press Duration distribution (proportion) on Valued and Devalued days
Bin Edge	V												DV
0	0.166667	0.123457	0.130435	0.157303	0.152941	0.171429	0.0752688	0.152866	0.147059	0.080292	0.170732		0.0294118	0	0	0.181818	0.190476	0.107143	0	0.0952381	0.144445	0.0416667	0.16
200	0.2	0.0987654	0.130435	0.0786517	0.141177	0.0857143	0.0215054	0.203822	0.107843	0.124088	0.097561		0.0588235	0.05	0	0.136364	0.0238095	0.0892857	0.133333	0.0952381	0.0777778	0.25	0.08
400	0.2	0.135802	0.26087	0.101124	0.105882	0.142857	0.150538	0.146497	0.0686275	0.109489	0.170732		0.0882353	0.1	0.2	0.0454546	0.0714286	0.0892857	0.133333	0.190476	0.0555556	0.208333	0.04
600	0.0333333	0.17284	0.0869565	0.101124	0.129412	0.171429	0.0967742	0.140127	0.166667	0.138686	0.0731707		0.0294118	0.1	0	0	0.142857	0.0535714	0.133333	0.190476	0.0666667	0.0416667	0.04
800	0.1	0.0864198	0	0.11236	0.117647	0.0571429	0.0430108	0.0828026	0.0784314	0.10219	0.0243902		0.117647	0.2	0	0.181818	0.0952381	0.0714286	0.0333333	0.0952381	0.0888889	0.0416667	0.04
1000	0.0666667	0.0740741	0.130435	0.0898876	0.0705882	0.114286	0.11828	0.0764331	0.0980392	0.109489	0.097561		0.176471	0.1	0	0.0909091	0.142857	0.0357143	0.0666667	0.142857	0.0777778	0.0416667	0.08
1200	0.0333333	0.037037	0.0434783	0.0449438	0.105882	0.0285714	0.0860215	0.0764331	0.0392157	0.109489	0.0243902		0.0294118	0.15	0.2	0	0.0714286	0.0535714	0.0666667	0	0.0777778	0.0416667	0.04
1400	0	0.0864198	0.0869565	0.0224719	0.0588235	0.0285714	0.107527	0.0318471	0.0686275	0.0656934	0.0731707		0.0588235	0.1	0.2	0.0909091	0.0476191	0.0535714	0.0666667	0	0.0555556	0.0833333	0.04
1600	0.0333333	0.0617284	0	0.0674157	0.0470588	0.0571429	0.129032	0.00636943	0.0490196	0.0437956	0		0.0294118	0.05	0.2	0	0.0952381	0.0892857	0.133333	0.0476191	0.0333333	0	0.04
1800	0	0.0493827	0.130435	0.0449438	0	0	0.0645161	0.0318471	0.0392157	0.0218978	0		0.0588235	0	0.2	0.0909091	0.0476191	0.0178571	0.0333333	0	0.0444445	0.125	0.04
2000	0.0333333	0.0123457	0	0.0674157	0.0235294	0	0	0.0191083	0.0294118	0.0218978	0.097561		0.0588235	0	0	0	0.0238095	0.0357143	0	0.0476191	0.0333333	0.0416667	0.16
2200	0.0333333	0.0123457	0	0.011236	0.0117647	0.0571429	0.0322581	0.0127388	0.0196078	0.0145985	0.0487805		0	0.05	0	0.0454546	0	0.0714286	0.0666667	0	0.0666667	0	0.08
2400	0.0333333	0	0	0.0224719	0	0	0.0215054	0.0127388	0.0392157	0.0364963	0.0243902		0.0588235	0	0	0	0.0238095	0.0357143	0	0	0.0333333	0	0.08
2600	0.0666667	0.0123457	0	0	0.0117647	0	0	0	0.00980392	0.0145985	0.0731707		0	0.05	0	0	0.0238095	0.0178571	0	0.0476191	0.0333333	0	0.04
2800	0	0	0	0.0224719	0	0.0285714	0.0430108	0	0	0	0		0.117647	0	0	0.136364	0	0.0714286	0.0333333	0.0476191	0.0222222	0	0.04
3000	0	0.0246914	0	0.0449438	0.0117647	0	0	0	0.0196078	0	0		0	0	0	0	0	0.0178571	0.0333333	0	0.0111111	0.0416667	0

## Sheet: Supplementary Figure 2
						columns are individual mice unless otherwise specified
c
Prbability %Presses Met Criteria
	75%					50%					25%
Baseline	18.429	37.037	19.1693	34.2857	12.0253	23.3463	48.9583	22.0238	15.7068	22.4771	31.694	34.8101	35.4839	18.5345	23.9437
Prob1	33.2016	35.3774	12.0253	25.7329	13.1868	29.2683	43.1818	30.6977	26.1954	43.0147	29.4278	61.9048	33.7176	38.3285	34.8624
Prob 2	30.7985	40.2778	15.6904	33.0579	16.5254	33.3333	49.2147	42.7313	18.958	49.7006	28.7037	55.4667	53.7604	58.2927	51.2586
Prob 3	10.5691	13.382	14.1903	16.6667	21.9178	29.2978	55.5	30	12.6858	30.9524	36.4299	32.73	46.8447	45.1247	41.9204
d
Probability LME models to model effect of Met Criteria Yes Reward vs. Met Criteria No Reward (i.e., is there evidence mice use an internal representation of duration?)
	25			50			75
	Mean	SEM	N	Mean	SEM	N	Mean	SEM	N
Met Criteria Unrewarded	0.248734	0.033038	6395	0.160064	0.046898	5414	0.088755	0.070908	5947
Met Criteria Rewarded	0.050944	0.047663	6395	0.083465	0.059751	5414	0.132394	0.054136	5947

## Sheet: Supplementary Figure 3
			each column represents the mean of one mouse across all days of 1600ms training
a			Note, data here are temporally smoothed, but all statistical tests were conducted on unsmoothed data
Onset Aligned Mouse Average Ca2+ activity
Time to Onset (s)	Met								Fail
-3	-0.0790963	0.20504	-0.0580715	0.0763823	-0.0222341	0.511158	0.0953855	-0.0304161	0.0227502	0.159011	0.0122147	0.0281075	-0.146534	0.566871	0.137067	0.0128361
-2.95	-0.0732844	0.217864	-0.0551875	0.0761029	-0.025037	0.511598	0.0959849	-0.0244981	0.0235012	0.16646	0.0117047	0.0294213	-0.160895	0.577216	0.141283	0.0113452
-2.9	-0.0699328	0.22207	-0.0436725	0.0773552	-0.0418936	0.513707	0.0965914	-0.020624	0.0241443	0.171806	0.0114706	0.030373	-0.175714	0.585939	0.145947	0.0115388
-2.85	-0.0738699	0.219524	-0.0279181	0.0778178	-0.0683473	0.517397	0.0980992	-0.0221883	0.0243519	0.172707	0.012824	0.0307745	-0.188021	0.593084	0.150921	0.0114713
-2.8	-0.080008	0.216725	-0.0143976	0.0805683	-0.0973789	0.522723	0.1004	-0.0330305	0.0239912	0.168747	0.0160879	0.0318923	-0.190278	0.598182	0.155998	0.0119481
-2.75	-0.0863611	0.216936	-0.00402907	0.0825678	-0.115524	0.528913	0.103153	-0.0509283	0.0225873	0.161853	0.0202291	0.0308399	-0.182909	0.602354	0.161088	0.0130819
-2.7	-0.084154	0.223029	0.00244994	0.0845658	-0.11841	0.533744	0.105212	-0.0762436	0.0210448	0.157419	0.02319	0.0272936	-0.169085	0.607375	0.166106	0.0138038
-2.65	-0.0699533	0.234829	0.00363035	0.0839116	-0.1107	0.535021	0.106158	-0.0992207	0.0204945	0.159903	0.0245368	0.0216626	-0.15519	0.614226	0.171009	0.0128818
-2.6	-0.050757	0.246367	-0.00112022	0.0827009	-0.102326	0.532023	0.106103	-0.112565	0.0205375	0.167163	0.0237708	0.0176813	-0.145147	0.622579	0.175767	0.00961227
-2.55	-0.0403404	0.253787	-0.00908093	0.0789083	-0.0999788	0.525602	0.106144	-0.11299	0.0211199	0.1783	0.0221293	0.0175492	-0.141073	0.632354	0.180518	0.00457972
-2.5	-0.0459396	0.25533	-0.0119841	0.0731872	-0.107037	0.520156	0.107085	-0.103746	0.022104	0.188845	0.0205797	0.0217456	-0.140404	0.642168	0.185101	-0.000995942
-2.45	-0.0659765	0.252317	-0.00712271	0.0692718	-0.118437	0.516366	0.108711	-0.090051	0.0232257	0.194325	0.0200597	0.0286611	-0.143134	0.651106	0.189314	-0.00681092
-2.4	-0.0914701	0.246861	0.00218066	0.0711286	-0.130672	0.514969	0.110829	-0.0796225	0.0253348	0.193655	0.0196087	0.037244	-0.147333	0.658683	0.192926	-0.0127188
-2.35	-0.113948	0.241846	0.00830149	0.0823617	-0.143345	0.516761	0.112904	-0.0718157	0.0299484	0.190104	0.0187111	0.0447581	-0.150553	0.664926	0.195404	-0.0174899
-2.3	-0.123373	0.241024	0.00994687	0.0996336	-0.161911	0.518451	0.114567	-0.0664624	0.0366544	0.186757	0.0174137	0.0482904	-0.154601	0.670062	0.196587	-0.0220431
-2.25	-0.117832	0.236907	0.0139603	0.114726	-0.183702	0.52021	0.11587	-0.0644822	0.0417705	0.184574	0.0183052	0.048716	-0.155908	0.67471	0.196781	-0.0275558
-2.2	-0.102588	0.228732	0.023956	0.118628	-0.207095	0.521436	0.117945	-0.0693562	0.0450745	0.182239	0.0215659	0.044701	-0.152739	0.679725	0.196545	-0.0345418
-2.15	-0.08275	0.21668	0.0419938	0.110844	-0.220915	0.523815	0.12184	-0.0783935	0.0436435	0.178258	0.0265682	0.0380685	-0.143251	0.685496	0.196876	-0.0425424
-2.1	-0.0570781	0.205951	0.0624307	0.100244	-0.219326	0.529902	0.129231	-0.0881263	0.038284	0.174889	0.0313013	0.0300164	-0.129761	0.692099	0.198112	-0.0517933
-2.05	-0.0322955	0.199593	0.0846455	0.0926497	-0.199899	0.540131	0.140342	-0.0990822	0.0310722	0.170358	0.0351233	0.0226615	-0.114951	0.698693	0.200317	-0.0608378
-2	-0.011123	0.207246	0.097808	0.0936207	-0.170785	0.553972	0.154123	-0.106306	0.0210694	0.165738	0.0380268	0.0189824	-0.103037	0.703564	0.20291	-0.0700118
-1.95	0.00632908	0.228475	0.104795	0.103452	-0.144138	0.567521	0.168374	-0.108607	0.008979	0.161852	0.0395775	0.0182514	-0.0971312	0.706976	0.205483	-0.0775865
-1.9	0.0118339	0.257013	0.102824	0.116699	-0.121236	0.578311	0.181073	-0.106331	-0.00425164	0.161977	0.0404152	0.0188664	-0.0973107	0.709028	0.207648	-0.0830256
-1.85	0.00529411	0.28754	0.0943204	0.12372	-0.108805	0.583413	0.191946	-0.100631	-0.0163125	0.167042	0.040969	0.0220827	-0.101771	0.710265	0.209411	-0.0858922
-1.8	-0.00774579	0.313548	0.0790599	0.121666	-0.104566	0.586529	0.202047	-0.0974556	-0.0276245	0.17603	0.0408532	0.0264669	-0.104361	0.710956	0.211043	-0.0872358
-1.75	-0.0208822	0.330671	0.0593768	0.109936	-0.100896	0.590292	0.212309	-0.0969527	-0.0371011	0.185323	0.0400398	0.0317917	-0.0986248	0.711984	0.213081	-0.0883025
-1.7	-0.0231426	0.347606	0.0408301	0.0983566	-0.0989595	0.598743	0.223121	-0.100232	-0.0461133	0.190229	0.0399438	0.0377146	-0.0853408	0.714315	0.21569	-0.0916973
-1.65	-0.0143954	0.365744	0.0318233	0.0926856	-0.0962053	0.608466	0.233964	-0.102768	-0.0520386	0.189868	0.0415974	0.0432867	-0.0666761	0.718767	0.219233	-0.0966765
-1.6	0.00289028	0.382284	0.0349659	0.0954967	-0.0911893	0.616841	0.243052	-0.100634	-0.0526945	0.187293	0.0437294	0.0471123	-0.0473486	0.724549	0.223708	-0.101535
-1.55	0.0176518	0.394738	0.0445237	0.103351	-0.0886856	0.622425	0.249314	-0.0947072	-0.0493291	0.185225	0.044389	0.0484006	-0.0325266	0.730995	0.229009	-0.105563
-1.5	0.022101	0.3976	0.0536839	0.113376	-0.0941732	0.626758	0.253065	-0.0871631	-0.0409521	0.186591	0.0437762	0.0469407	-0.0257676	0.737415	0.235015	-0.108854
-1.45	0.0124207	0.399436	0.0468503	0.121436	-0.110245	0.629907	0.254363	-0.08724	-0.0326783	0.188018	0.042731	0.0452927	-0.0274462	0.743265	0.241532	-0.111963
-1.4	-0.0059949	0.407163	0.0286135	0.129417	-0.136877	0.635889	0.25432	-0.0942284	-0.02836	0.189817	0.042608	0.0453103	-0.0412069	0.747619	0.248506	-0.116388
-1.35	-0.0280777	0.422764	0.00693091	0.134135	-0.170009	0.644993	0.253713	-0.109353	-0.0294061	0.189595	0.0455427	0.0463812	-0.0651755	0.75104	0.255829	-0.122005
-1.3	-0.047202	0.444486	-0.00782736	0.136628	-0.19328	0.657991	0.252561	-0.129161	-0.0364327	0.189848	0.051536	0.0488242	-0.0938348	0.754057	0.263353	-0.128287
-1.25	-0.0561321	0.467243	-0.0128332	0.137662	-0.208455	0.671204	0.251354	-0.151431	-0.0458625	0.193058	0.0586723	0.0499133	-0.123649	0.757065	0.271143	-0.134356
-1.2	-0.0545344	0.479417	-0.00218834	0.135789	-0.215644	0.682581	0.249638	-0.169989	-0.0546785	0.196767	0.064921	0.0495608	-0.149049	0.761746	0.279326	-0.138412
-1.15	-0.0458527	0.48225	0.0141751	0.132729	-0.225126	0.692365	0.247822	-0.185612	-0.0604448	0.198205	0.0682827	0.047746	-0.165723	0.767032	0.288107	-0.139847
-1.1	-0.0347785	0.479901	0.0272019	0.125677	-0.234394	0.700229	0.247001	-0.197889	-0.0627399	0.196201	0.0684687	0.0477367	-0.173019	0.773818	0.297505	-0.137078
-1.05	-0.0264444	0.473297	0.0280631	0.118782	-0.241243	0.706719	0.247546	-0.20683	-0.0632588	0.193353	0.0654713	0.0501932	-0.171991	0.781461	0.307093	-0.132225
-1	-0.0223882	0.473364	0.0170555	0.115622	-0.236598	0.71535	0.250373	-0.211725	-0.0630618	0.192263	0.0620323	0.0552154	-0.166357	0.789343	0.316424	-0.125664
-0.95	-0.022343	0.477892	0.00235174	0.124688	-0.219846	0.726029	0.256687	-0.210295	-0.0646848	0.194455	0.0600633	0.0594191	-0.161193	0.797075	0.325391	-0.118986
-0.9	-0.0224248	0.490249	-0.0130737	0.143612	-0.194752	0.738558	0.267214	-0.202482	-0.0705791	0.199618	0.0605533	0.0616804	-0.156877	0.803433	0.334327	-0.112888
-0.85	-0.022425	0.507439	-0.0272046	0.170337	-0.171814	0.751811	0.282521	-0.186676	-0.0801818	0.206975	0.0632266	0.0610285	-0.154488	0.808671	0.343886	-0.106593
-0.8	-0.0199841	0.524726	-0.0446123	0.194129	-0.157955	0.764295	0.302452	-0.165388	-0.0930095	0.214226	0.0647212	0.0590822	-0.153088	0.81309	0.354668	-0.0993948
-0.75	-0.0185314	0.541153	-0.0637907	0.212668	-0.154808	0.77346	0.326911	-0.148652	-0.104762	0.21963	0.0647119	0.0579419	-0.153591	0.817473	0.366638	-0.0896883
-0.7	-0.0178197	0.561206	-0.0865575	0.219455	-0.158018	0.77825	0.35603	-0.135199	-0.114701	0.220174	0.0650985	0.057968	-0.157775	0.822453	0.379621	-0.0779881
-0.65	-0.0204365	0.578081	-0.106936	0.217573	-0.162349	0.779975	0.388215	-0.125778	-0.119418	0.216751	0.0646939	0.0588395	-0.166779	0.829119	0.39345	-0.0657415
-0.6	-0.0263712	0.589085	-0.124456	0.209241	-0.163139	0.785331	0.422117	-0.118022	-0.122024	0.210716	0.0645092	0.0582458	-0.180626	0.837222	0.408168	-0.0541695
-0.55	-0.033334	0.593657	-0.137709	0.201197	-0.154019	0.795936	0.456647	-0.112077	-0.122967	0.203687	0.063799	0.0567879	-0.195323	0.846612	0.42427	-0.0442081
-0.5	-0.0415459	0.58201	-0.152931	0.195994	-0.137952	0.81227	0.491212	-0.1051	-0.123546	0.196821	0.0619717	0.0549751	-0.209823	0.856014	0.441787	-0.0365722
-0.45	-0.0502115	0.559581	-0.169012	0.190855	-0.124831	0.833502	0.525522	-0.102423	-0.125151	0.188424	0.0584692	0.0532742	-0.22709	0.865097	0.460457	-0.0297688
-0.4	-0.056855	0.529007	-0.185559	0.185829	-0.126082	0.856957	0.559019	-0.100651	-0.12429	0.178329	0.0547425	0.0518115	-0.250234	0.873397	0.479835	-0.0247718
-0.35	-0.0536693	0.49859	-0.19766	0.181983	-0.142267	0.879161	0.591233	-0.0996558	-0.121472	0.166119	0.0510118	0.0526563	-0.278263	0.88114	0.49951	-0.0210576
-0.3	-0.0399124	0.4658	-0.200513	0.183178	-0.167559	0.898965	0.62151	-0.0964199	-0.114737	0.150654	0.0490671	0.0542307	-0.305655	0.889683	0.519741	-0.0193313
-0.25	-0.0177872	0.434048	-0.192716	0.19	-0.196752	0.915154	0.650912	-0.0903308	-0.107228	0.133271	0.0477963	0.0579196	-0.3225	0.900098	0.541069	-0.0199226
-0.2	0.00846732	0.397878	-0.175225	0.198517	-0.226431	0.927751	0.680564	-0.0849515	-0.098034	0.117248	0.0483917	0.0640228	-0.32128	0.912448	0.563276	-0.0235029
-0.15	0.0332375	0.362368	-0.154543	0.202613	-0.24919	0.935225	0.710662	-0.0791453	-0.0905512	0.103655	0.0497353	0.0726997	-0.298859	0.925783	0.585062	-0.0316833
-0.1	0.053398	0.33351	-0.13449	0.202413	-0.264159	0.940195	0.739971	-0.0794028	-0.0852224	0.0936782	0.0510624	0.0826036	-0.258275	0.937774	0.604407	-0.0449499
-0.05	0.0658031	0.30685	-0.121388	0.198803	-0.266342	0.946081	0.766818	-0.090893	-0.081311	0.0903867	0.0518453	0.0906548	-0.207528	0.946728	0.618918	-0.0619575
0	0.070541	0.283228	-0.110404	0.197154	-0.252146	0.95239	0.789122	-0.113129	-0.077057	0.0908121	0.0531918	0.0938015	-0.158986	0.951513	0.626537	-0.0802207
b
Press Duration Mouse Average Ca2+ activity
% of Press	Met								Fail
5	0.0927139	0.261035	-0.0944785	0.206621	-0.238478	0.975425	0.793854	-0.190652	-0.0338415	0.0911617	0.0394425	0.096787	-0.127611	0.974824	0.697079	-0.0966538
10	0.0750237	0.254578	-0.0729188	0.199862	-0.106392	0.951989	0.757856	-0.207043	-0.0329713	0.0804113	0.0344762	0.0913086	-0.105526	0.979553	0.698197	-0.107896
15	0.0759944	0.196105	-0.0419742	0.154431	0.051834	0.908432	0.663362	-0.219043	-0.0285664	0.0718128	0.046067	0.0854902	-0.0650097	0.982866	0.697569	-0.115606
20	0.0851494	0.134669	-0.0456793	0.0889528	0.176573	0.849834	0.519468	-0.23098	-0.0212182	0.065245	0.0705967	0.0821537	-0.00819098	0.982163	0.691652	-0.119138
25	0.0920016	0.110929	-0.053872	0.0497351	0.26306	0.798773	0.369424	-0.243763	-0.0280995	0.062524	0.0873253	0.0715819	0.0469525	0.977683	0.679246	-0.118727
30	0.0775215	0.110516	-0.0404044	0.0446942	0.305804	0.75828	0.237129	-0.266505	-0.0503218	0.0523001	0.0908863	0.0550761	0.0876862	0.966587	0.661859	-0.112808
35	0.048115	0.11557	-0.0455809	0.0333348	0.356831	0.729318	0.121527	-0.306049	-0.0624205	0.0361523	0.0794831	0.0486515	0.115758	0.949208	0.641315	-0.111676
40	0.0259912	0.111725	-0.0435194	-0.00200076	0.417615	0.710052	0.0176169	-0.329087	-0.0614534	0.0311049	0.0612287	0.0519319	0.135644	0.931968	0.618198	-0.121294
45	0.0294558	0.0969161	0.0115108	-0.0151607	0.461266	0.688492	-0.0759045	-0.296213	-0.0610806	0.0371882	0.0484011	0.0613706	0.141626	0.915457	0.593237	-0.134231
50	0.0202484	0.0860556	0.0525153	-0.0172289	0.450879	0.659303	-0.152163	-0.253014	-0.0649138	0.0360462	0.0387328	0.0636976	0.152131	0.900116	0.567826	-0.148198
55	0.00295233	0.0803	0.050826	-0.0268509	0.42222	0.643528	-0.221295	-0.246818	-0.0741283	0.0241189	0.0346464	0.0427192	0.168931	0.890385	0.542293	-0.157862
60	-0.0193425	0.0733091	0.0270888	-0.0286867	0.42606	0.648019	-0.28784	-0.251359	-0.0816485	0.0180573	0.0399438	0.011828	0.175638	0.885238	0.515847	-0.155018
65	-0.0404047	0.0459972	-0.00268383	-0.0446839	0.48367	0.645915	-0.345954	-0.233637	-0.0851588	0.00957969	0.0509062	0.00687983	0.163653	0.881766	0.488681	-0.14453
70	-0.0236942	0.0329596	-0.00433928	-0.0643037	0.547313	0.642864	-0.38977	-0.207802	-0.0873313	0.00580763	0.0555256	0.0219783	0.145196	0.87261	0.461349	-0.135201
75	0.028664	0.0191337	0.00342769	-0.0688246	0.570841	0.654102	-0.423516	-0.180168	-0.0912326	0.0117126	0.0527381	0.0331632	0.125217	0.853579	0.435063	-0.124029
80	0.0547719	-0.00249323	-0.0150925	-0.063228	0.555557	0.66797	-0.454923	-0.147501	-0.0934027	0.0115945	0.0507062	0.0341433	0.0905523	0.833687	0.412111	-0.113128
85	0.0481019	-0.00415019	-0.031492	-0.0714476	0.508757	0.680621	-0.481918	-0.125374	-0.0836773	-0.00225272	0.046447	0.0361202	0.0296774	0.822847	0.393149	-0.1089
90	0.0443062	-0.00343113	-0.0378881	-0.0861324	0.364691	0.703255	-0.472858	-0.0996631	-0.0705062	-0.0153047	0.0353023	0.0467984	-0.0748798	0.818865	0.379076	-0.108024
95	0.0355289	0.000724453	-0.0485597	-0.0596353	0.156421	0.738388	-0.400458	-0.0492047	-0.0533158	-0.0128904	0.0260194	0.0538805	-0.195058	0.815787	0.372238	-0.102577
100	0.0268404	-0.0212142	-0.0800922	-0.0073971	-0.0427364	0.765414	-0.301831	0.00192407	-0.0438787	-0.0102807	0.0261716	0.0569593	-0.274049	0.811726	0.371382	-0.096846
c
Press Offset Mouse Average Ca2+ activity
Time to Offset (s)	Met								Fail
0	0.0127352	0.00291835	-0.141396	0.0104013	-0.255894	0.896248	-0.0450127	0.0180383	-0.0781989	-0.00179619	0.033626	0.0552413	-0.272099	0.838757	0.36269	-0.106483
0.05	0.0125111	0.0187037	-0.153381	0.0345977	-0.361304	0.964571	0.058592	0.0244499	-0.0881176	-0.000353728	0.0314364	0.0598284	-0.330151	0.853394	0.354686	-0.10454
0.1	0.0212329	0.0333051	-0.161696	0.0492405	-0.451676	1.04832	0.155275	0.0247138	-0.0950386	-0.000538506	0.0314756	0.0633127	-0.376964	0.873667	0.349311	-0.105704
0.15	0.0337114	0.0439171	-0.166184	0.055878	-0.528771	1.13949	0.237701	0.0192435	-0.0996608	-0.000584212	0.0325046	0.065192	-0.413622	0.896045	0.344778	-0.108533
0.2	0.0485754	0.051093	-0.167003	0.059198	-0.592832	1.22897	0.302642	0.0085847	-0.0979122	-0.000919982	0.0344854	0.0648661	-0.439459	0.918587	0.339538	-0.113334
0.25	0.0544525	0.0582119	-0.162036	0.0647979	-0.640708	1.31197	0.349369	-0.00417361	-0.0941703	-0.000211767	0.0356629	0.0616793	-0.453492	0.940108	0.332793	-0.120346
0.3	0.0489141	0.059486	-0.153373	0.0779303	-0.669347	1.38706	0.379401	-0.0180861	-0.0888618	0.00308572	0.0352387	0.0571082	-0.455067	0.958988	0.324048	-0.128521
0.35	0.0288238	0.0587747	-0.146297	0.093372	-0.680062	1.45468	0.393982	-0.0290606	-0.08297	0.00852718	0.0337153	0.0511355	-0.44412	0.974665	0.313449	-0.138016
0.4	0.00334156	0.0579665	-0.144538	0.10189	-0.677942	1.51569	0.39448	-0.0371699	-0.0798148	0.0118799	0.0319656	0.0453952	-0.422548	0.98697	0.301647	-0.146818
0.45	-0.0225409	0.0628294	-0.145013	0.100163	-0.675759	1.57079	0.382152	-0.0477256	-0.0790809	0.0139243	0.0312879	0.0400056	-0.394101	0.994652	0.288865	-0.153516
0.5	-0.0420974	0.0687498	-0.143081	0.0935571	-0.685347	1.61695	0.359029	-0.056895	-0.0811735	0.0171261	0.032167	0.0362271	-0.363431	0.998488	0.275312	-0.158467
0.55	-0.0548252	0.0777404	-0.135693	0.0870344	-0.711419	1.6534	0.328974	-0.0667664	-0.0856283	0.0190204	0.0334395	0.0347279	-0.334711	0.997025	0.261274	-0.161158
0.6	-0.0619719	0.0837813	-0.124513	0.0858973	-0.751129	1.67753	0.296354	-0.0733734	-0.0886556	0.0197232	0.0328919	0.0342606	-0.305586	0.990582	0.247282	-0.162265
0.65	-0.0667824	0.0938284	-0.111673	0.0912934	-0.800107	1.69071	0.265461	-0.0799481	-0.0912508	0.021438	0.0309363	0.0360611	-0.276477	0.978996	0.233821	-0.163932
0.7	-0.0698844	0.108914	-0.0989067	0.100851	-0.844858	1.69618	0.239208	-0.091318	-0.0927501	0.0239293	0.0255916	0.0384662	-0.247887	0.962388	0.221715	-0.16834
0.75	-0.0706809	0.123675	-0.0834429	0.112388	-0.877925	1.6963	0.218676	-0.106439	-0.0905562	0.0253222	0.018438	0.0406406	-0.221843	0.941821	0.211256	-0.176455
0.8	-0.0731897	0.130434	-0.0637485	0.120331	-0.90361	1.69172	0.204212	-0.122937	-0.0853754	0.0261462	0.0112971	0.0411267	-0.203812	0.919718	0.202657	-0.186257
0.85	-0.0773514	0.124085	-0.0455224	0.125209	-0.927594	1.68195	0.195395	-0.141247	-0.0804023	0.0244057	0.00696321	0.0402176	-0.197773	0.898167	0.195881	-0.197771
0.9	-0.0849136	0.0983189	-0.0359511	0.125968	-0.95333	1.66585	0.191642	-0.164984	-0.0770271	0.020924	0.00611621	0.0380879	-0.202234	0.879637	0.190935	-0.209279
0.95	-0.0923817	0.0618149	-0.038214	0.122669	-0.979904	1.64335	0.191936	-0.191356	-0.0769015	0.013623	0.00856632	0.0361347	-0.213852	0.864587	0.187987	-0.219862
1	-0.093625	0.0236688	-0.0487538	0.117315	-1.00305	1.61617	0.195593	-0.217515	-0.0799579	0.00123709	0.0124335	0.0352571	-0.22826	0.851363	0.186842	-0.228618
1.05	-0.0855018	-0.000569382	-0.0564407	0.1103	-1.02	1.58463	0.202098	-0.239025	-0.0856787	-0.0147324	0.0162375	0.0357241	-0.241485	0.838707	0.187169	-0.236376
1.1	-0.0689084	-0.00628239	-0.0599348	0.101494	-1.02441	1.54771	0.211497	-0.252659	-0.0925868	-0.0327614	0.0179628	0.0383364	-0.254179	0.825164	0.188045	-0.243208
1.15	-0.0471735	0.00391074	-0.0573889	0.0957906	-1.02157	1.5059	0.223311	-0.25912	-0.0995295	-0.0480884	0.0169099	0.0412668	-0.266292	0.811173	0.188589	-0.249376
1.2	-0.0285993	0.0291699	-0.0540951	0.0944216	-1.01633	1.45772	0.236799	-0.262535	-0.105896	-0.0556373	0.0157078	0.0432756	-0.278809	0.797421	0.188173	-0.253694
1.25	-0.0239325	0.0593509	-0.0545754	0.10223	-1.01151	1.40567	0.250948	-0.266099	-0.108993	-0.0544819	0.0149075	0.0444587	-0.291391	0.785325	0.186352	-0.255922
1.3	-0.0309504	0.0888883	-0.0585782	0.119245	-1.00446	1.35039	0.264442	-0.272385	-0.107649	-0.0467833	0.0143792	0.0451228	-0.303403	0.776638	0.183099	-0.259071
1.35	-0.0501945	0.112349	-0.0634354	0.13864	-1.00303	1.29382	0.276327	-0.282556	-0.104645	-0.0370157	0.0157614	0.0443317	-0.315911	0.771068	0.178734	-0.263694
1.4	-0.075094	0.122882	-0.066657	0.154371	-1.00883	1.23721	0.286334	-0.293951	-0.102545	-0.0310852	0.0171258	0.0424815	-0.327973	0.768999	0.173965	-0.269343
1.45	-0.0965148	0.122375	-0.0700836	0.157095	-1.01805	1.18042	0.294699	-0.303736	-0.104256	-0.0295945	0.0190106	0.0395485	-0.337969	0.770411	0.169357	-0.273973
1.5	-0.114038	0.117044	-0.0704429	0.145868	-1.02143	1.12362	0.301386	-0.313851	-0.107857	-0.0305059	0.0203139	0.0370081	-0.344689	0.773715	0.1654	-0.275448
1.55	-0.125202	0.113665	-0.0775556	0.127362	-1.01616	1.06787	0.30599	-0.322389	-0.110015	-0.0315814	0.0208636	0.0358783	-0.349107	0.778043	0.162021	-0.273099
1.6	-0.133448	0.117511	-0.0848336	0.113944	-1.00871	1.01266	0.307289	-0.330128	-0.107279	-0.0314185	0.0209366	0.0361714	-0.348282	0.781313	0.158931	-0.268067
1.65	-0.140466	0.127324	-0.095207	0.111295	-1.00235	0.95857	0.305338	-0.338178	-0.10269	-0.0274679	0.0204839	0.0386372	-0.341384	0.783932	0.15589	-0.262392
1.7	-0.146714	0.141899	-0.105315	0.119619	-0.997571	0.906046	0.300849	-0.346475	-0.0985169	-0.0203129	0.0199293	0.0410198	-0.327353	0.786302	0.152909	-0.258811
1.75	-0.149555	0.159495	-0.111957	0.133949	-0.994778	0.856266	0.294319	-0.352357	-0.0964404	-0.0127633	0.0206388	0.0426255	-0.3104	0.788837	0.150546	-0.257718
1.8	-0.152339	0.171323	-0.117177	0.142614	-0.989949	0.808455	0.285376	-0.352321	-0.0992838	-0.00785449	0.0222306	0.0431209	-0.297772	0.792357	0.149245	-0.25811
1.85	-0.157416	0.172479	-0.116475	0.140303	-0.977996	0.762678	0.273359	-0.341661	-0.105621	-0.00685853	0.0249455	0.0439513	-0.296178	0.797485	0.149337	-0.257323
1.9	-0.167068	0.158258	-0.108353	0.12551	-0.959153	0.716529	0.257487	-0.322561	-0.111883	-0.00800533	0.0289173	0.0455224	-0.30556	0.804191	0.150832	-0.253463
1.95	-0.178967	0.135246	-0.0982707	0.107328	-0.938294	0.6722	0.23831	-0.299482	-0.114176	-0.00968143	0.033046	0.0485279	-0.323085	0.811636	0.153246	-0.247384
2	-0.18825	0.109148	-0.0926772	0.0886584	-0.919611	0.62955	0.217225	-0.280274	-0.109342	-0.0100278	0.0371585	0.0528239	-0.342779	0.818904	0.156096	-0.240669
2.05	-0.190097	0.0905603	-0.093121	0.0747763	-0.901138	0.590242	0.19599	-0.270466	-0.100099	-0.00839724	0.0397913	0.0569828	-0.357007	0.825373	0.158826	-0.233894
2.1	-0.186084	0.0795547	-0.0967218	0.0663489	-0.879664	0.555911	0.175215	-0.2679	-0.0885129	-0.00430025	0.0409709	0.0599251	-0.363928	0.831265	0.161104	-0.228469
2.15	-0.177356	0.0727342	-0.102444	0.0649835	-0.854405	0.526016	0.15523	-0.267236	-0.0785701	0.00156707	0.0415193	0.058852	-0.359968	0.83732	0.162474	-0.225015
2.2	-0.168441	0.0655818	-0.104378	0.0704413	-0.83744	0.501791	0.136159	-0.268537	-0.0728053	0.00691371	0.041583	0.0549031	-0.345869	0.843625	0.162847	-0.222985
2.25	-0.162111	0.0583347	-0.101757	0.0760823	-0.830085	0.478204	0.11805	-0.27094	-0.0742544	0.0107056	0.0415638	0.0506093	-0.321697	0.850085	0.162358	-0.223036
2.3	-0.159672	0.0473798	-0.0966272	0.08035	-0.833656	0.453543	0.101496	-0.275252	-0.0785619	0.00942123	0.042549	0.0464832	-0.292302	0.856171	0.161465	-0.225113
2.35	-0.160438	0.0372175	-0.0934985	0.0793886	-0.840292	0.425142	0.0871971	-0.279869	-0.0833399	0.00382283	0.0447623	0.0432974	-0.265613	0.861456	0.160583	-0.228393
2.4	-0.16409	0.0286661	-0.0948064	0.0750816	-0.849009	0.393659	0.0750835	-0.281009	-0.0873156	-0.00102889	0.0481555	0.0410978	-0.248109	0.865936	0.159681	-0.230971
2.45	-0.169704	0.0150097	-0.093112	0.0702776	-0.855685	0.356978	0.0651706	-0.276816	-0.088988	-0.00235583	0.052135	0.0393165	-0.24217	0.869799	0.158723	-0.231279
2.5	-0.175205	0.00324697	-0.0878732	0.0646628	-0.857805	0.317821	0.0564683	-0.26949	-0.088167	0.000558354	0.0547361	0.0390614	-0.246674	0.87285	0.157319	-0.230371
2.55	-0.179226	-0.00917022	-0.0767788	0.0552732	-0.856543	0.278907	0.0475686	-0.262913	-0.0826761	0.00441067	0.0551225	0.0410994	-0.258144	0.875203	0.155204	-0.229946
2.6	-0.178709	-0.025956	-0.0607378	0.0470946	-0.857793	0.243813	0.0378712	-0.26326	-0.0767555	0.00719754	0.0515834	0.043696	-0.269956	0.876869	0.152541	-0.230457
2.65	-0.173714	-0.0406431	-0.0411395	0.0414137	-0.860208	0.213669	0.0276579	-0.2657	-0.0689117	0.00860555	0.0441903	0.0449283	-0.277178	0.878037	0.149341	-0.230465
2.7	-0.164566	-0.0524827	-0.0277634	0.0395174	-0.864818	0.189217	0.0178485	-0.264243	-0.0627977	0.00737944	0.0368116	0.0427764	-0.28022	0.879409	0.145893	-0.227683
2.75	-0.15512	-0.0568527	-0.025256	0.0405333	-0.872762	0.168075	0.00860111	-0.25726	-0.0573013	0.00549237	0.0327784	0.0377215	-0.281421	0.880571	0.14251	-0.222434
2.8	-0.151618	-0.0602053	-0.0323858	0.0409668	-0.879444	0.146703	-0.000634215	-0.247217	-0.0529703	0.00501429	0.0319076	0.0331901	-0.283119	0.882082	0.139252	-0.215974
2.85	-0.153695	-0.0595644	-0.0503527	0.0383818	-0.885877	0.123363	-0.0108278	-0.237993	-0.0449476	0.00794239	0.0332724	0.0301013	-0.284573	0.884383	0.136339	-0.209877
2.9	-0.161562	-0.0567462	-0.072788	0.0333329	-0.890494	0.0972436	-0.0218842	-0.233773	-0.0347478	0.0121971	0.0355875	0.0289517	-0.286322	0.887389	0.133796	-0.204543
2.95	-0.171872	-0.0522199	-0.0865808	0.021358	-0.893272	0.0727446	-0.0331642	-0.232887	-0.0247069	0.0162476	0.0374953	0.0297521	-0.284042	0.890545	0.131627	-0.199397
3	-0.176763	-0.0512979	-0.0879948	0.00382638	-0.892747	0.0509449	-0.043652	-0.232533	-0.0224469	0.0195979	0.038686	0.030867	-0.278008	0.894032	0.129615	-0.193747
3.05	-0.175965	-0.0523749	-0.0782834	-0.0173399	-0.888909	0.0336264	-0.052528	-0.229312	-0.0263147	0.0223527	0.0380739	0.0324299	-0.270717	0.896976	0.127455	-0.186442
3.1	-0.170458	-0.0535721	-0.0627479	-0.0394154	-0.880594	0.0195865	-0.0598638	-0.219804	-0.0329668	0.0246939	0.0362049	0.0359466	-0.265192	0.898934	0.125095	-0.178561
3.15	-0.162407	-0.0573264	-0.0515738	-0.0516837	-0.876805	0.00732581	-0.0663213	-0.205857	-0.0386827	0.0262738	0.0337954	0.0422379	-0.262925	0.899466	0.122528	-0.170567
3.2	-0.154467	-0.0618604	-0.0427503	-0.0511531	-0.877991	-0.00607326	-0.0717651	-0.190253	-0.0417811	0.0263447	0.031809	0.0493061	-0.259089	0.899982	0.119999	-0.162211
3.25	-0.149768	-0.068618	-0.037924	-0.0432557	-0.889244	-0.0205078	-0.076025	-0.173821	-0.042098	0.0262479	0.0305138	0.0541219	-0.256962	0.901582	0.117609	-0.153853
3.3	-0.14991	-0.0780546	-0.0351716	-0.0345533	-0.905787	-0.0385362	-0.0793868	-0.161171	-0.0406901	0.0278928	0.0305925	0.0538797	-0.257314	0.90411	0.115666	-0.148202
3.35	-0.158268	-0.0888399	-0.0334233	-0.0275644	-0.918158	-0.0598984	-0.0828135	-0.15387	-0.0382673	0.0304314	0.0314385	0.0482625	-0.259484	0.907341	0.113954	-0.144588
3.4	-0.173821	-0.0963652	-0.0325394	-0.0205431	-0.924173	-0.086406	-0.0882171	-0.151924	-0.030047	0.0351991	0.0331122	0.0418432	-0.264507	0.910915	0.112415	-0.14291
3.45	-0.194384	-0.100273	-0.0366473	-0.0122765	-0.917636	-0.119042	-0.0973106	-0.150924	-0.0190027	0.0388727	0.0336292	0.0369812	-0.274723	0.914455	0.111159	-0.142292
3.5	-0.213087	-0.102345	-0.0439026	-0.00208087	-0.901435	-0.153387	-0.110798	-0.149443	-0.00597813	0.0429155	0.0339219	0.0367038	-0.284876	0.917575	0.11037	-0.142829
3.55	-0.228372	-0.102004	-0.0567035	0.00554181	-0.883358	-0.186849	-0.127	-0.147724	0.00563138	0.0456724	0.0347727	0.0397087	-0.294641	0.918846	0.109821	-0.145272
3.6	-0.239467	-0.104358	-0.0715558	0.00335317	-0.870678	-0.215441	-0.144306	-0.145412	0.0140337	0.0482558	0.0356485	0.0436131	-0.303105	0.918636	0.109131	-0.150171
3.65	-0.245537	-0.108862	-0.0894625	-0.00921443	-0.867904	-0.236616	-0.160783	-0.146328	0.0198478	0.049427	0.0350794	0.0453781	-0.310365	0.917077	0.107903	-0.155369
3.7	-0.246237	-0.116049	-0.103481	-0.0258748	-0.876257	-0.252861	-0.176231	-0.15264	0.0218822	0.0481171	0.0335533	0.0448681	-0.315608	0.915697	0.106094	-0.158002
3.75	-0.242538	-0.118462	-0.111824	-0.0373482	-0.885242	-0.267733	-0.190784	-0.165489	0.0217808	0.0431005	0.0302757	0.042579	-0.31563	0.915348	0.104115	-0.157178
3.8	-0.233663	-0.111443	-0.109472	-0.0443811	-0.890093	-0.285339	-0.204584	-0.182851	0.0210507	0.0370585	0.0260013	0.0406395	-0.312939	0.91636	0.102466	-0.15344
3.85	-0.219681	-0.0963556	-0.0994129	-0.0442804	-0.884381	-0.3087	-0.217382	-0.200905	0.0224276	0.0337349	0.0217078	0.0399714	-0.308934	0.918986	0.101403	-0.149281
3.9	-0.205026	-0.0768037	-0.0835509	-0.0399835	-0.86893	-0.335057	-0.228786	-0.215017	0.0245203	0.0348118	0.018268	0.0395694	-0.306688	0.92186	0.100861	-0.147296
3.95	-0.191485	-0.055224	-0.0702093	-0.0353858	-0.846065	-0.360607	-0.238361	-0.223744	0.0278867	0.0390565	0.0172146	0.0390182	-0.306165	0.923502	0.1005	-0.147678
4	-0.183773	-0.041404	-0.0633215	-0.0352681	-0.817786	-0.383131	-0.246547	-0.226844	0.0299937	0.0437497	0.0182569	0.0369314	-0.30964	0.923425	0.100183	-0.148488
4.05	-0.180148	-0.0333413	-0.0609642	-0.0385962	-0.787885	-0.400722	-0.253585	-0.228179	0.0324723	0.0467858	0.0217423	0.0337249	-0.314741	0.923124	0.0995517	-0.147308
4.1	-0.178053	-0.0330305	-0.0589987	-0.040838	-0.764055	-0.417351	-0.260104	-0.228877	0.0343001	0.0457326	0.0257264	0.0304381	-0.323638	0.923771	0.0987104	-0.142888
4.15	-0.177411	-0.0387112	-0.0506813	-0.0451097	-0.747897	-0.435392	-0.266635	-0.232315	0.0327755	0.0423277	0.0296926	0.0272873	-0.336282	0.925271	0.0975513	-0.136562
4.2	-0.177515	-0.0563261	-0.0411617	-0.0498229	-0.741595	-0.456594	-0.274286	-0.235839	0.0282833	0.041612	0.0334024	0.0235058	-0.351992	0.926842	0.0963798	-0.128745
4.25	-0.178048	-0.0855662	-0.0306934	-0.0619353	-0.740136	-0.478561	-0.284032	-0.237816	0.0201781	0.0451632	0.0364911	0.0178794	-0.367255	0.927588	0.0954471	-0.119679
4.3	-0.175347	-0.120983	-0.0268111	-0.0799407	-0.73757	-0.500791	-0.296384	-0.2311	0.0130397	0.0546214	0.0376792	0.0122988	-0.374638	0.927242	0.0950734	-0.11171
4.35	-0.168336	-0.14845	-0.0283374	-0.0986934	-0.729322	-0.521671	-0.311343	-0.217931	0.00724689	0.0653892	0.0365008	0.00954215	-0.369665	0.92513	0.0949515	-0.104215
4.4	-0.156329	-0.158772	-0.0335854	-0.11147	-0.710654	-0.541696	-0.327178	-0.203039	0.00112661	0.0727085	0.0332781	0.0105661	-0.351655	0.921785	0.0947129	-0.0988682
4.45	-0.145157	-0.152217	-0.0378547	-0.114666	-0.682839	-0.559876	-0.342392	-0.193279	-0.00399362	0.0729425	0.0299205	0.0149067	-0.322053	0.918401	0.0938178	-0.0955377
4.5	-0.135601	-0.135573	-0.0341237	-0.108606	-0.650397	-0.574912	-0.355896	-0.193853	-0.00833748	0.0645116	0.0266112	0.0190114	-0.286251	0.914809	0.0921232	-0.0952246
4.55	-0.133947	-0.116291	-0.0258762	-0.097809	-0.616892	-0.585981	-0.368065	-0.199603	-0.0121673	0.0509399	0.0232533	0.0229524	-0.255173	0.912134	0.08991	-0.0972434
4.6	-0.14184	-0.103933	-0.0135342	-0.0881945	-0.586568	-0.594402	-0.379735	-0.204057	-0.0137977	0.0390701	0.0209587	0.024944	-0.234258	0.909089	0.0873853	-0.0996591
4.65	-0.157428	-0.101183	-0.00302285	-0.0876996	-0.559469	-0.602397	-0.390936	-0.204005	-0.0150551	0.0335429	0.0202138	0.0258469	-0.227964	0.905109	0.0851627	-0.101864
4.7	-0.176712	-0.10693	0.00276462	-0.0982915	-0.536245	-0.613505	-0.401817	-0.200003	-0.0169133	0.0357341	0.0219589	0.0240982	-0.234612	0.899656	0.0835583	-0.103945
4.75	-0.192401	-0.118056	0.000973317	-0.116383	-0.516779	-0.62828	-0.412805	-0.197398	-0.0198504	0.0414096	0.0259293	0.0212106	-0.251606	0.893373	0.082487	-0.107285
4.8	-0.200743	-0.129568	-0.00487504	-0.134102	-0.497707	-0.643647	-0.423676	-0.201476	-0.0220181	0.0466047	0.0326452	0.0180249	-0.271993	0.887957	0.0817002	-0.11202
4.85	-0.202867	-0.138817	-0.0139031	-0.145838	-0.47834	-0.655539	-0.433663	-0.210486	-0.0216455	0.0497228	0.0396063	0.0157269	-0.289535	0.884346	0.0809994	-0.116859
4.9	-0.201705	-0.144236	-0.0216709	-0.14872	-0.460001	-0.662995	-0.442532	-0.2236	-0.0181328	0.0517501	0.0453874	0.0150266	-0.301892	0.882763	0.0799146	-0.120195
4.95	-0.198915	-0.146015	-0.0252905	-0.144658	-0.445548	-0.66719	-0.44951	-0.237697	-0.0133933	0.05372	0.0491279	0.015646	-0.309651	0.882765	0.0784732	-0.12206
5	-0.196222	-0.145358	-0.024979	-0.137158	-0.43615	-0.669648	-0.454429	-0.250219	-0.00838218	0.0560523	0.0515207	0.0174352	-0.31403	0.883931	0.0768863	-0.12276

[truncated: 1 more sheets: Supplementary Figure 4]
